# Supplementary material for: The English Debating Self-Efficacy Scale: Scale development, validation, and psychometric properties
Source: PLoS One. 2025 Feb 26;20(2):e0314879. doi: 10.1371/journal.pone.0314879 (PMC11864526; doi:10.1371/journal.pone.0314879)
Supplement: S1 Dataset — (XLSX) [file pone.0314879.s002.xlsx]

## Sheet: CFA
EPSSS1	EPSSS2	EPSSS3	EPSSS4	EPSSS5	EPSSS6	EPSSS7	EPSSS8	EPSSS9	EPSSS10	EPSSS11	EPSSS12	BP	Gender	DS1	DS2	DS3	DS4	TC1	TC2	TC3	LP1	LP2	LP3	LP4	LP5	LP6	DS	TC	LP	EDS	EPSSS
1	1	1	1	1	1	1	1	1	1	1	1	农村	男	1	1	1	1	1	1	1	1	1	1	1	1	1	1	1	1	1	1
1	1	1	1	1	1	1	1	1	1	1	1	农村	男	1	1	1	1	1	1	1	1	1	1	1	1	1	1	1	1	1	1
1	1	1	1	1	2	2	1	1	2	1	1	农村	男	1	1	1	1	1	1	1	1	1	1	1	1	1	1	1	1	1	1.25
1	1	1	1	1	1	1	1	1	1	1	1	农村	女	1	1	1	1	1	1	1	1	1	1	1	1	1	1	1	1	1	1
1	1	1	1	1	1	1	1	1	1	1	1	城镇	男	1	1	1	1	1	1	1	1	1	1	1	1	1	1	1	1	1	1
2	1	2	2	1	2	1	1	1	1	1	2	农村	男	1	1	2	2	1	1	1	1	1	1	1	1	1	1.5	1	1	1.16667	1.41667
1	1	1	1	2	1	1	1	1	1	1	1	农村	男	1	2	1	1	1	1	1	1	2	2	1	1	1	1.25	1	1.33333	1.19444	1.08333
2	2	2	2	2	2	2	2	2	2	2	2	农村	女	2	2	2	2	1	1	1	1	1	1	1	1	1	2	1	1	1.33333	2
4	4	4	4	4	4	4	4	4	4	4	4	城镇	男	3	2	2	1	2	2	1	1	1	1	1	1	1	2	1.66667	1	1.55556	4
2	2	2	3	3	2	3	2	3	3	3	2	农村	男	1	2	2	3	1	2	2	1	2	1	1	1	1	2	1.66667	1.16667	1.61111	2.5
2	3	3	3	3	3	3	3	3	3	3	3	城镇	女	2	2	2	3	3	1	1	1	1	1	3	3	2	2.25	1.66667	1.83333	1.91667	2.91667
3	3	3	3	4	3	3	3	3	3	5	3	城镇	男	2	1	3	2	4	2	1	1	2	2	2	1	1	2	2.33333	1.5	1.94444	3.25
3	2	1	1	1	1	2	1	2	2	1	1	农村	男	3	2	2	2	2	1	2	2	1	3	2	2	2	2.25	1.66667	2	1.97222	1.5
3	1	1	2	2	2	2	2	3	1	3	2	农村	男	3	3	1	1	3	1	2	1	2	3	2	2	2	2	2	2	2	2
3	3	3	3	3	3	3	3	3	3	3	3	农村	女	2	2	2	2	2	2	2	2	2	2	2	2	2	2	2	2	2	3
1	1	1	1	1	1	1	1	1	1	1	1	农村	女	2	1	1	3	3	2	2	1	3	1	3	1	3	1.75	2.33333	2	2.02778	1
2	2	2	2	2	2	2	2	2	2	2	2	农村	男	2	2	2	2	2	2	2	2	2	3	2	2	2	2	2	2.16667	2.05556	2
3	3	3	3	3	3	3	3	3	3	3	3	农村	男	3	2	3	1	3	3	1	2	1	3	2	1	1	2.25	2.33333	1.66667	2.08333	3
3	3	3	3	3	3	3	3	2	3	3	3	城镇	女	3	2	2	2	2	2	2	2	2	2	2	2	2	2.25	2	2	2.08333	2.91667
2	2	2	2	2	2	2	2	2	2	2	2	农村	男	3	2	2	2	2	2	2	2	2	2	2	2	2	2.25	2	2	2.08333	2
3	3	3	3	3	3	3	3	3	3	3	3	农村	女	2	2	2	2	3	2	2	2	2	2	2	2	2	2	2.33333	2	2.11111	3
3	3	2	2	3	2	4	2	2	2	2	3	农村	女	3	2	3	2	2	2	2	1	3	2	1	3	3	2.5	2	2.16667	2.22222	2.5
2	2	2	2	2	2	2	2	2	2	2	2	农村	女	2	2	2	2	3	2	3	2	2	2	2	2	2	2	2.66667	2	2.22222	2
2	2	2	2	2	2	2	2	3	2	2	2	农村	女	3	3	2	3	2	2	2	2	2	2	2	2	2	2.75	2	2	2.25	2.08333
2	2	2	3	3	3	3	3	2	2	2	2	农村	男	3	3	2	2	2	2	2	2	2	2	2	3	3	2.5	2	2.33333	2.27778	2.41667
3	3	3	3	3	3	3	3	3	3	3	3	农村	男	3	3	2	2	2	2	2	2	2	2	4	2	2	2.5	2	2.33333	2.27778	3
2	3	2	2	3	2	2	3	2	3	2	3	农村	男	2	2	3	2	2	2	3	3	2	2	2	2	3	2.25	2.33333	2.33333	2.30556	2.41667
3	2	3	1	3	2	2	5	3	1	2	1	农村	男	1	3	3	2	3	2	2	3	1	3	2	2	3	2.25	2.33333	2.33333	2.30556	2.33333
3	3	3	3	2	2	2	2	2	2	2	2	农村	男	2	2	2	2	3	3	3	2	2	2	2	2	2	2	3	2	2.33333	2.33333
2	2	2	2	2	2	2	2	2	2	2	2	农村	男	2	2	2	2	2	2	2	3	3	3	3	3	3	2	2	3	2.33333	2
1	1	1	1	1	1	1	1	1	1	1	1	农村	男	1	1	1	1	5	5	5	1	1	1	1	1	1	1	5	1	2.33333	1
3	3	4	3	3	2	3	4	4	2	3	3	农村	男	2	2	2	3	3	3	2	2	2	2	2	3	2	2.25	2.66667	2.16667	2.36111	3.08333
2	3	4	2	3	2	3	2	3	2	3	2	农村	女	2	2	3	2	2	2	2	3	3	2	3	3	3	2.25	2	2.83333	2.36111	2.58333
2	2	3	3	3	3	3	3	3	3	3	3	城镇	女	2	2	2	2	3	3	3	2	2	2	2	3	2	2	3	2.16667	2.38889	2.83333
3	3	3	2	3	2	3	3	2	3	3	3	农村	男	2	3	2	3	2	2	2	2	3	2	3	3	3	2.5	2	2.66667	2.38889	2.75
3	2	3	2	2	2	2	2	2	2	2	2	农村	男	2	2	2	2	3	3	3	3	2	2	2	2	2	2	3	2.16667	2.38889	2.16667
3	3	3	3	3	3	3	3	3	3	3	3	农村	女	2	2	3	2	3	3	3	2	2	2	2	2	2	2.25	3	2	2.41667	3
3	4	3	3	3	2	3	4	3	3	3	3	农村	男	3	3	2	3	2	2	2	3	2	3	2	3	2	2.75	2	2.5	2.41667	3.08333
2	3	2	3	2	3	2	3	2	3	2	3	城镇	女	2	3	3	3	2	3	2	2	2	3	2	2	2	2.75	2.33333	2.16667	2.41667	2.5
2	2	2	2	2	2	2	2	2	2	2	2	农村	男	2	3	2	2	3	2	2	2	2	2	3	3	4	2.25	2.33333	2.66667	2.41667	2
2	2	2	2	2	2	2	2	3	3	3	3	城镇	女	2	2	3	2	3	3	2	3	3	2	2	2	2	2.25	2.66667	2.33333	2.41667	2.33333
3	3	3	3	3	3	3	3	3	3	3	3	农村	女	2	2	2	2	3	3	3	2	3	2	2	3	2	2	3	2.33333	2.44444	3
4	1	3	1	3	2	2	3	2	3	3	3	农村	女	2	2	3	3	5	2	3	1	1	1	1	2	3	2.5	3.33333	1.5	2.44444	2.5
2	2	3	2	2	2	2	2	2	2	2	2	农村	男	3	2	2	2	3	2	3	3	2	3	2	3	2	2.25	2.66667	2.5	2.47222	2.08333
3	3	2	2	3	3	3	2	3	3	2	2	农村	女	2	3	3	2	3	2	2	3	2	3	3	3	2	2.5	2.33333	2.66667	2.5	2.58333
3	3	3	3	2	2	3	3	3	3	2	2	农村	女	2	2	2	2	3	2	4	3	3	2	3	2	2	2	3	2.5	2.5	2.66667
2	3	2	2	2	3	2	2	2	3	2	2	农村	男	2	2	3	3	2	2	3	4	2	3	2	3	2	2.5	2.33333	2.66667	2.5	2.25
2	2	2	2	2	2	3	2	2	2	2	2	农村	女	2	3	2	3	2	3	3	3	2	2	2	3	2	2.5	2.66667	2.33333	2.5	2.08333
2	2	2	2	2	2	2	3	2	3	2	2	农村	男	2	2	2	2	3	3	3	2	3	2	3	2	3	2	3	2.5	2.5	2.16667
3	3	3	3	3	3	3	3	3	3	3	3	农村	男	2	2	4	2	2	2	2	2	4	2	4	2	4	2.5	2	3	2.5	3
4	3	3	2	3	3	3	2	3	2	3	2	城镇	女	3	2	3	3	2	3	3	2	2	2	2	3	2	2.75	2.66667	2.16667	2.52778	2.75
2	2	2	2	3	3	2	2	2	2	2	2	农村	女	2	2	3	2	3	3	3	2	2	3	3	2	2	2.25	3	2.33333	2.52778	2.16667
3	3	2	3	3	3	2	3	3	2	3	2	城镇	女	2	3	3	2	3	3	2	3	2	2	3	3	2	2.5	2.66667	2.5	2.55556	2.66667
2	2	2	2	2	2	2	2	2	2	2	2	城镇	女	2	2	2	2	4	3	4	2	2	2	2	2	2	2	3.66667	2	2.55556	2
3	2	3	2	2	3	2	2	3	2	3	2	农村	男	2	2	3	2	3	3	3	2	3	2	3	2	3	2.25	3	2.5	2.58333	2.41667
3	3	2	3	2	3	3	3	3	3	3	3	城镇	女	3	3	3	2	3	2	3	2	2	3	3	2	2	2.75	2.66667	2.33333	2.58333	2.83333
4	3	3	3	3	3	4	3	2	3	2	3	城镇	男	2	3	3	2	3	2	3	3	3	3	2	3	2	2.5	2.66667	2.66667	2.61111	3
3	2	3	2	2	4	2	4	2	2	4	2	农村	男	2	2	2	4	2	2	4	2	2	4	2	4	2	2.5	2.66667	2.66667	2.61111	2.66667
3	3	3	3	3	3	3	3	3	3	3	3	农村	女	3	2	3	2	2	3	2	3	3	3	3	3	3	2.5	2.33333	3	2.61111	3
3	3	3	3	2	3	4	3	3	2	3	2	农村	男	3	3	2	2	3	3	3	2	2	2	2	3	3	2.5	3	2.33333	2.61111	2.83333
3	3	3	3	3	3	3	3	3	3	3	3	城镇	女	3	3	3	3	3	2	2	2	2	3	3	2	3	3	2.33333	2.5	2.61111	3
1	2	3	4	1	2	3	4	1	2	3	4	农村	女	1	3	3	3	1	3	3	3	3	3	3	3	3	2.5	2.33333	3	2.61111	2.5
3	2	3	4	3	2	3	4	3	2	3	4	农村	男	3	3	2	4	2	2	2	4	2	3	2	4	2	3	2	2.83333	2.61111	3
2	2	2	3	2	3	3	3	3	3	3	3	农村	男	4	3	3	4	4	2	4	1	1	1	1	1	1	3.5	3.33333	1	2.61111	2.66667
4	4	4	4	4	4	4	4	4	4	4	4	城镇	男	3	2	2	2	2	3	3	3	3	3	3	3	3	2.25	2.66667	3	2.63889	4
2	2	2	2	2	2	2	3	2	2	2	2	农村	女	2	3	3	3	2	3	3	2	3	2	3	2	3	2.75	2.66667	2.5	2.63889	2.08333
2	2	2	2	2	2	2	2	2	2	2	2	城镇	男	2	3	2	2	4	2	3	2	2	3	3	3	3	2.25	3	2.66667	2.63889	2
2	2	2	2	2	2	2	2	3	3	4	3	城镇	女	4	2	3	4	4	2	2	2	2	2	2	2	2	3.25	2.66667	2	2.63889	2.41667
3	3	3	3	3	3	3	3	3	3	3	3	农村	男	3	2	3	3	2	2	3	2	3	3	3	3	3	2.75	2.33333	2.83333	2.63889	3
3	2	4	3	3	2	3	4	2	2	3	3	城镇	男	2	3	2	4	2	3	2	2	4	2	3	2	4	2.75	2.33333	2.83333	2.63889	2.83333
2	2	2	2	2	2	2	2	2	2	2	2	农村	男	3	3	3	3	3	3	3	2	2	2	2	2	2	3	3	2	2.66667	2
3	3	3	3	3	3	3	3	3	3	3	3	农村	女	2	2	2	2	3	3	3	3	2	3	3	4	3	2	3	3	2.66667	3
3	3	3	3	3	3	3	2	3	3	3	3	农村	女	3	2	2	3	3	3	3	2	3	3	2	2	3	2.5	3	2.5	2.66667	2.91667
3	3	3	3	3	3	3	3	3	3	3	3	城镇	男	3	3	3	3	3	3	3	2	2	2	2	2	2	3	3	2	2.66667	3
3	3	2	2	2	2	2	2	2	2	2	2	农村	女	3	3	3	3	3	3	3	2	2	2	2	2	2	3	3	2	2.66667	2.16667
3	2	3	2	3	2	3	2	3	3	2	3	农村	女	3	3	2	3	3	3	2	3	2	3	2	3	3	2.75	2.66667	2.66667	2.69444	2.58333
3	2	3	4	3	3	3	3	3	3	3	3	农村	男	3	2	3	3	2	3	3	2	3	3	2	3	3	2.75	2.66667	2.66667	2.69444	3
3	3	3	3	3	3	3	3	3	3	3	3	农村	女	3	3	3	2	3	2	3	2	2	3	3	3	3	2.75	2.66667	2.66667	2.69444	3
2	2	1	1	2	2	1	2	2	1	2	1	农村	女	3	3	3	2	3	2	3	3	3	3	2	3	2	2.75	2.66667	2.66667	2.69444	1.58333
1	3	4	2	3	3	3	3	2	3	2	3	农村	男	1	4	2	2	4	3	3	2	1	4	2	3	3	2.25	3.33333	2.5	2.69444	2.66667
2	3	2	2	2	3	3	3	3	2	3	2	农村	女	2	2	3	3	3	3	3	3	3	2	3	2	3	2.5	3	2.66667	2.72222	2.5
4	2	4	3	2	2	3	3	2	3	2	3	农村	男	2	2	4	2	3	3	3	2	4	2	3	3	2	2.5	3	2.66667	2.72222	2.75
3	3	3	3	3	3	3	3	3	3	3	3	农村	男	3	3	3	3	3	3	4	2	3	1	1	2	2	3	3.33333	1.83333	2.72222	3
3	3	3	3	3	3	3	3	3	3	3	3	农村	男	2	3	2	2	3	3	3	3	3	3	3	3	3	2.25	3	3	2.75	3
4	4	4	4	4	4	4	4	4	4	4	4	农村	男	2	2	2	3	3	3	3	3	3	3	3	3	3	2.25	3	3	2.75	4
3	2	3	3	3	2	3	2	3	2	2	3	农村	女	3	3	2	3	3	3	3	3	2	3	2	3	2	2.75	3	2.5	2.75	2.58333
3	3	3	3	3	3	3	3	3	3	3	3	城镇	男	2	2	3	4	3	2	3	3	2	2	4	3	3	2.75	2.66667	2.83333	2.75	3
4	3	4	2	4	3	4	3	4	3	4	2	城镇	男	3	2	3	1	3	2	3	3	3	4	3	2	5	2.25	2.66667	3.33333	2.75	3.33333
3	3	3	3	3	3	3	3	3	3	3	3	农村	男	3	3	2	3	3	3	2	3	3	3	2	3	3	2.75	2.66667	2.83333	2.75	3
2	2	2	2	2	3	3	3	3	3	3	3	农村	男	3	2	3	3	3	3	2	3	2	3	3	3	3	2.75	2.66667	2.83333	2.75	2.58333
4	3	4	3	4	3	3	3	3	3	2	3	农村	男	2	3	3	3	2	3	3	2	3	4	3	2	3	2.75	2.66667	2.83333	2.75	3.16667
4	4	4	4	2	2	3	3	2	2	2	2	农村	男	3	3	3	2	3	3	3	3	2	2	3	3	2	2.75	3	2.5	2.75	2.83333
3	3	3	3	3	3	3	3	3	2	3	2	农村	女	3	3	3	2	3	3	3	3	3	3	2	2	2	2.75	3	2.5	2.75	2.83333
2	3	4	3	2	3	4	3	3	4	3	2	城镇	男	2	2	3	2	3	3	3	2	3	4	2	3	4	2.25	3	3	2.75	3
4	3	4	3	3	3	3	3	3	3	3	3	农村	女	3	3	3	3	3	2	3	3	2	3	3	2	3	3	2.66667	2.66667	2.77778	3.16667
1	1	1	1	2	2	2	2	2	2	2	2	农村	男	3	3	3	3	4	3	3	2	2	2	2	2	2	3	3.33333	2	2.77778	1.66667
2	4	2	3	4	2	2	3	3	2	4	2	城镇	女	3	3	2	3	3	3	3	2	2	3	3	3	3	2.75	3	2.66667	2.80556	2.75
3	3	3	2	2	4	4	3	2	2	4	3	城镇	男	2	3	3	3	3	2	3	3	3	3	4	2	3	2.75	2.66667	3	2.80556	2.91667
3	2	3	2	3	2	2	3	2	2	2	2	农村	男	3	3	2	3	3	3	3	3	2	3	2	3	3	2.75	3	2.66667	2.80556	2.33333
2	3	2	2	3	2	3	2	3	2	3	2	农村	男	3	3	2	3	3	3	3	3	2	3	2	3	3	2.75	3	2.66667	2.80556	2.41667
3	3	3	3	3	3	3	3	3	3	3	3	城镇	女	3	3	3	2	3	3	3	2	3	3	3	3	2	2.75	3	2.66667	2.80556	3
3	3	3	4	4	2	3	4	3	3	4	3	农村	女	3	3	3	3	3	3	2	2	4	3	3	2	3	3	2.66667	2.83333	2.83333	3.25
2	2	3	3	2	2	4	3	3	2	2	3	农村	男	3	3	3	3	3	3	3	3	2	2	3	3	2	3	3	2.5	2.83333	2.58333
2	3	2	3	3	3	2	3	3	3	3	2	城镇	女	3	3	2	3	3	3	3	2	3	3	3	3	3	2.75	3	2.83333	2.86111	2.66667
3	3	3	3	2	2	3	3	3	3	3	3	农村	男	3	3	3	2	3	3	3	3	3	3	3	3	2	2.75	3	2.83333	2.86111	2.83333
1	1	1	1	1	1	1	1	1	1	1	1	农村	男	3	3	2	3	3	3	3	3	3	3	2	3	3	2.75	3	2.83333	2.86111	1
2	2	3	2	2	2	2	2	3	3	3	2	农村	女	2	3	3	3	3	3	3	3	3	2	3	3	3	2.75	3	2.83333	2.86111	2.33333
3	2	2	2	2	2	2	2	2	2	2	2	农村	女	3	2	2	2	4	3	3	3	3	3	3	3	3	2.25	3.33333	3	2.86111	2.08333
3	2	3	2	3	2	3	2	3	2	3	2	农村	男	3	3	3	2	3	3	3	3	2	3	3	3	3	2.75	3	2.83333	2.86111	2.5
2	3	2	3	2	3	3	2	3	3	2	3	农村	女	3	2	3	3	2	3	4	3	3	3	2	3	3	2.75	3	2.83333	2.86111	2.58333
3	3	3	3	3	3	2	2	2	3	2	3	农村	女	3	3	3	3	3	2	3	3	3	3	3	3	3	3	2.66667	3	2.88889	2.66667
2	3	3	3	3	3	3	3	3	3	3	3	农村	女	3	3	3	3	3	3	2	3	3	3	3	3	3	3	2.66667	3	2.88889	2.91667
3	3	3	3	3	3	3	3	3	3	3	3	农村	女	3	3	3	3	2	3	3	3	3	3	3	3	3	3	2.66667	3	2.88889	3
3	3	3	3	3	3	3	3	3	3	3	3	农村	女	3	3	3	3	3	3	3	2	3	3	3	2	3	3	3	2.66667	2.88889	3
3	3	3	3	3	3	3	3	3	3	4	2	城镇	男	3	3	3	3	3	3	2	3	3	3	3	3	3	3	2.66667	3	2.88889	3
2	4	3	3	3	3	2	3	2	3	2	3	农村	男	3	3	3	3	3	3	3	3	2	3	3	3	2	3	3	2.66667	2.88889	2.75
2	2	2	2	4	2	2	2	2	2	2	2	农村	女	3	3	3	3	3	2	3	3	3	3	3	3	3	3	2.66667	3	2.88889	2.16667
3	3	4	3	3	3	3	3	4	3	3	2	农村	女	3	3	3	3	3	3	3	2	3	3	2	3	3	3	3	2.66667	2.88889	3.08333
3	2	3	3	2	3	2	3	3	3	2	3	城镇	男	4	3	2	3	4	2	3	3	3	2	3	2	3	3	3	2.66667	2.88889	2.66667
3	3	3	3	2	2	2	2	3	3	3	3	农村	女	2	2	3	3	4	3	3	2	3	3	3	3	3	2.5	3.33333	2.83333	2.88889	2.66667
2	3	4	3	1	1	1	1	1	1	1	1	农村	男	4	4	4	2	3	2	2	2	2	3	2	4	4	3.5	2.33333	2.83333	2.88889	1.66667
3	3	3	3	3	3	3	3	3	3	3	3	农村	女	2	3	3	3	3	3	3	3	3	3	3	3	3	2.75	3	3	2.91667	3
2	2	2	4	2	2	3	2	3	3	3	2	城镇	女	2	3	3	3	3	3	3	3	2	3	3	3	4	2.75	3	3	2.91667	2.5
3	4	3	3	3	4	4	3	3	3	3	3	农村	女	3	3	4	3	2	3	3	3	3	2	3	3	3	3.25	2.66667	2.83333	2.91667	3.25
4	4	2	3	3	3	3	3	3	3	3	3	城镇	男	3	3	3	2	4	4	3	2	3	1	2	3	3	2.75	3.66667	2.33333	2.91667	3.08333
3	2	3	3	3	3	3	2	3	3	3	2	农村	女	3	3	3	3	3	3	3	3	3	3	2	3	3	3	3	2.83333	2.94444	2.75
2	2	2	3	3	3	3	3	3	3	3	3	农村	男	3	3	3	3	3	3	3	3	3	3	2	3	3	3	3	2.83333	2.94444	2.75
3	3	3	4	3	3	3	3	3	4	3	3	城镇	女	3	3	3	3	3	3	3	2	4	3	3	2	3	3	3	2.83333	2.94444	3.16667
3	3	2	3	3	3	3	4	3	3	3	3	农村	男	3	3	3	3	4	2	3	2	3	3	3	3	3	3	3	2.83333	2.94444	3
3	3	3	3	3	3	3	3	3	3	3	3	农村	男	3	3	3	3	3	3	3	3	2	3	3	3	3	3	3	2.83333	2.94444	3
4	5	3	4	5	5	5	5	2	4	3	4	农村	男	4	3	4	3	3	3	3	3	3	2	2	2	2	3.5	3	2.33333	2.94444	4.08333
2	2	3	3	2	2	2	2	2	2	2	2	农村	男	3	3	3	3	3	2	4	2	3	3	3	3	3	3	3	2.83333	2.94444	2.16667
3	3	4	2	3	3	2	3	4	2	3	2	农村	女	4	3	4	3	3	3	3	3	2	2	2	3	2	3.5	3	2.33333	2.94444	2.83333
3	2	3	3	2	2	3	4	2	3	2	4	农村	男	3	2	3	4	2	3	4	2	3	4	3	2	3	3	3	2.83333	2.94444	2.75
3	2	3	2	3	3	3	3	3	3	3	3	农村	女	3	3	3	2	3	3	3	3	3	3	3	4	3	2.75	3	3.16667	2.97222	2.83333
3	3	3	4	4	3	3	3	3	3	3	4	农村	女	3	2	2	2	3	3	3	4	4	3	3	4	4	2.25	3	3.66667	2.97222	3.25
3	3	3	3	3	4	3	4	3	2	3	3	城镇	男	4	2	4	3	2	3	3	3	3	4	3	2	3	3.25	2.66667	3	2.97222	3.08333
3	2	3	3	3	3	3	2	3	3	3	3	农村	女	3	3	2	3	3	4	3	3	3	3	2	3	3	2.75	3.33333	2.83333	2.97222	2.83333
2	4	2	3	3	3	4	2	4	3	4	3	农村	男	3	4	2	4	3	2	2	4	4	2	4	3	3	3.25	2.33333	3.33333	2.97222	3.08333
3	3	3	3	3	3	3	3	3	3	3	3	农村	女	3	3	3	3	3	3	3	3	3	3	3	3	3	3	3	3	3	3
3	2	3	2	3	2	3	2	3	2	3	2	农村	男	3	3	3	3	4	3	3	2	3	3	2	3	3	3	3.33333	2.66667	3	2.5
3	3	3	3	3	3	3	3	3	3	3	3	农村	女	3	3	3	3	3	3	3	3	3	2	3	4	3	3	3	3	3	3
3	3	3	3	3	3	3	3	3	3	3	3	农村	男	3	3	2	2	3	3	3	3	4	3	4	4	3	2.5	3	3.5	3	3
1	1	1	1	1	1	1	1	1	1	1	1	城镇	男	3	3	3	3	4	4	4	2	2	2	2	2	2	3	4	2	3	1
3	3	3	3	3	3	4	4	4	3	4	3	农村	女	3	3	3	3	3	3	3	3	3	3	4	2	3	3	3	3	3	3.33333
2	2	2	3	2	3	3	3	3	3	3	3	农村	女	3	3	3	3	3	3	4	3	2	2	3	3	3	3	3.33333	2.66667	3	2.66667
3	3	3	3	3	3	3	3	3	3	3	3	农村	男	3	3	3	3	3	3	3	4	2	4	2	3	3	3	3	3	3	3
3	2	3	3	3	3	3	2	3	3	3	3	农村	女	3	3	3	3	2	4	3	4	3	3	3	3	2	3	3	3	3	2.83333
3	2	3	2	2	3	2	3	3	2	3	4	农村	女	3	2	2	2	4	3	4	3	3	3	4	3	3	2.25	3.66667	3.16667	3.02778	2.66667
3	3	4	3	4	3	3	2	4	3	2	3	农村	男	3	4	3	3	2	3	4	2	4	2	4	2	3	3.25	3	2.83333	3.02778	3.08333
3	3	3	3	3	3	3	3	3	3	3	3	农村	女	3	3	2	3	3	3	4	3	3	3	3	3	3	2.75	3.33333	3	3.02778	3
3	3	3	3	3	3	3	3	3	3	3	3	城镇	男	3	3	3	4	3	3	3	3	3	3	3	2	3	3.25	3	2.83333	3.02778	3
4	4	4	4	4	3	3	3	3	3	3	3	农村	女	3	3	3	3	3	3	3	3	3	4	3	3	3	3	3	3.16667	3.05556	3.41667
3	3	3	2	3	3	3	3	3	3	3	3	农村	男	3	3	3	3	3	3	3	3	3	3	3	4	3	3	3	3.16667	3.05556	2.91667
3	3	2	4	3	4	3	2	4	3	3	2	农村	男	3	4	3	2	2	3	4	3	4	3	4	2	3	3	3	3.16667	3.05556	3
4	3	4	4	4	4	4	3	3	4	4	3	农村	女	2	2	4	4	3	2	4	3	3	3	3	3	4	3	3	3.16667	3.05556	3.66667
3	3	3	3	3	3	3	3	3	3	3	3	农村	女	3	3	3	3	3	3	3	3	4	3	3	3	3	3	3	3.16667	3.05556	3
3	3	3	3	3	3	3	3	3	3	3	3	城镇	女	3	3	3	3	3	3	3	3	4	3	3	3	3	3	3	3.16667	3.05556	3
3	3	3	3	3	3	3	3	3	3	3	3	农村	男	3	3	3	3	3	3	3	3	4	3	3	3	3	3	3	3.16667	3.05556	3
2	3	2	2	2	3	2	2	3	3	3	2	农村	男	4	3	3	4	3	3	3	4	3	2	2	2	3	3.5	3	2.66667	3.05556	2.41667
3	2	3	2	4	3	3	3	3	4	2	3	农村	男	4	3	4	3	3	3	3	2	3	3	2	3	3	3.5	3	2.66667	3.05556	2.91667
3	3	3	4	2	3	3	3	3	4	3	4	农村	男	3	4	3	4	2	4	2	3	3	2	3	4	3	3.5	2.66667	3	3.05556	3.16667
3	3	3	3	3	3	3	3	3	3	3	3	农村	男	3	3	3	3	3	3	4	2	3	3	3	3	3	3	3.33333	2.83333	3.05556	3
3	3	3	3	3	3	3	3	3	3	3	3	农村	女	4	3	3	2	4	3	3	3	3	3	3	3	2	3	3.33333	2.83333	3.05556	3
3	3	3	3	3	3	3	3	4	2	4	2	农村	男	3	3	2	4	4	3	3	3	3	2	3	3	3	3	3.33333	2.83333	3.05556	3
3	2	2	3	4	4	3	3	3	3	3	2	农村	男	3	3	3	3	3	3	4	3	3	2	3	3	3	3	3.33333	2.83333	3.05556	2.91667
3	3	4	3	3	2	3	3	3	3	2	2	农村	男	4	3	3	3	3	3	3	3	3	3	3	3	3	3.25	3	3	3.08333	2.83333
3	3	3	3	3	3	3	3	3	3	3	3	农村	女	4	3	3	3	3	3	3	3	3	3	3	3	3	3.25	3	3	3.08333	3
3	3	3	3	3	3	3	3	3	3	3	3	农村	女	4	3	3	3	3	3	3	3	3	3	3	3	3	3.25	3	3	3.08333	3
2	3	4	3	2	3	4	2	2	4	2	4	农村	女	3	3	3	4	3	3	3	2	3	4	3	3	3	3.25	3	3	3.08333	2.91667
3	4	3	2	3	4	3	2	3	4	3	2	农村	女	3	4	3	3	3	3	3	3	3	4	3	3	2	3.25	3	3	3.08333	3
3	3	3	3	3	3	3	4	4	4	4	3	农村	男	4	3	3	3	4	3	3	3	2	2	4	3	2	3.25	3.33333	2.66667	3.08333	3.33333
3	4	3	4	3	4	3	4	3	4	3	4	农村	男	3	3	4	3	3	3	3	3	3	3	3	3	3	3.25	3	3	3.08333	3.5
3	3	3	3	3	3	3	3	3	3	3	3	农村	男	3	3	4	3	3	3	3	3	3	3	3	3	3	3.25	3	3	3.08333	3
3	3	3	3	3	3	3	3	3	3	3	3	城镇	男	3	3	3	4	3	3	3	3	3	3	3	3	3	3.25	3	3	3.08333	3
3	3	3	3	3	3	3	3	3	3	3	3	农村	女	3	4	3	3	3	3	3	3	3	3	3	3	3	3.25	3	3	3.08333	3
3	3	4	3	3	3	2	3	3	3	3	3	农村	女	3	3	4	3	3	3	3	4	3	3	3	2	3	3.25	3	3	3.08333	3
4	3	2	2	3	4	4	3	3	2	3	3	农村	女	2	4	4	3	2	3	4	2	2	3	3	4	4	3.25	3	3	3.08333	3
1	1	2	3	2	1	3	2	1	2	2	3	农村	女	3	3	3	3	4	3	4	3	4	2	3	2	2	3	3.66667	2.66667	3.11111	1.91667
3	3	3	3	3	3	3	3	3	3	3	3	城镇	男	3	3	3	3	4	3	3	3	3	3	3	3	3	3	3.33333	3	3.11111	3
4	3	4	3	4	3	4	3	3	3	3	3	农村	男	3	3	3	3	3	3	3	3	3	3	3	4	4	3	3	3.33333	3.11111	3.33333
3	3	3	3	3	3	3	3	3	3	3	3	农村	男	3	3	3	3	3	3	4	3	3	3	3	3	3	3	3.33333	3	3.11111	3
3	3	3	3	3	3	3	3	3	3	3	3	农村	女	3	3	3	3	4	3	3	3	3	3	3	3	3	3	3.33333	3	3.11111	3
3	3	3	3	3	3	3	3	3	3	3	3	城镇	女	3	3	3	3	4	3	3	3	3	3	3	3	3	3	3.33333	3	3.11111	3
3	3	3	3	3	3	3	3	3	3	3	3	城镇	男	3	3	3	3	3	4	3	3	3	3	3	3	3	3	3.33333	3	3.11111	3
3	3	3	3	3	3	3	3	3	3	3	3	城镇	女	3	3	3	3	3	4	3	3	3	3	3	3	3	3	3.33333	3	3.11111	3
4	4	4	4	4	4	4	4	4	3	3	3	农村	女	3	3	3	3	3	3	3	4	4	3	3	3	3	3	3	3.33333	3.11111	3.75
3	3	3	4	3	3	3	3	3	3	3	3	农村	男	3	3	3	3	3	3	3	4	3	4	3	3	3	3	3	3.33333	3.11111	3.08333
4	3	4	3	3	3	4	4	3	3	4	3	农村	男	4	4	3	3	3	3	3	3	3	3	3	3	2	3.5	3	2.83333	3.11111	3.41667
3	3	3	3	3	3	3	3	3	3	3	4	农村	女	3	3	3	3	3	3	3	3	4	3	4	3	3	3	3	3.33333	3.11111	3.08333
2	2	2	2	2	2	2	2	2	2	2	2	农村	男	3	3	3	3	3	4	3	3	3	3	3	3	3	3	3.33333	3	3.11111	2
3	3	3	3	3	3	3	3	3	3	3	3	农村	男	3	3	3	3	3	3	3	3	4	3	4	3	3	3	3	3.33333	3.11111	3
2	3	3	3	3	3	3	3	4	3	3	3	农村	女	3	3	3	3	4	3	3	3	3	3	3	3	3	3	3.33333	3	3.11111	3
3	3	3	3	3	3	3	3	3	3	3	3	城镇	女	3	3	3	3	4	3	3	3	3	3	3	3	3	3	3.33333	3	3.11111	3
3	3	3	3	3	3	3	3	3	3	3	3	城镇	男	3	3	3	3	3	3	3	3	3	3	3	4	4	3	3	3.33333	3.11111	3
3	3	3	3	3	3	3	3	3	3	3	3	农村	女	3	3	3	3	3	3	3	3	3	3	3	4	4	3	3	3.33333	3.11111	3
3	3	3	3	3	3	3	3	3	3	3	3	农村	男	3	3	3	3	3	3	3	3	3	3	3	4	4	3	3	3.33333	3.11111	3
3	3	3	3	3	3	3	3	3	3	3	3	农村	男	3	3	3	3	3	3	3	4	4	3	3	3	3	3	3	3.33333	3.11111	3
3	3	3	3	3	3	3	3	3	3	3	3	农村	女	3	3	3	3	3	3	4	3	3	3	3	3	3	3	3.33333	3	3.11111	3
3	3	3	3	3	3	3	3	3	3	3	3	农村	女	4	3	3	2	4	3	3	3	3	3	3	3	3	3	3.33333	3	3.11111	3
3	3	4	4	4	4	3	3	4	3	3	3	农村	女	3	3	3	3	3	3	3	4	4	3	3	3	3	3	3	3.33333	3.11111	3.41667
3	3	3	3	3	4	3	3	3	3	3	3	农村	女	3	3	3	3	3	3	3	4	3	3	4	3	3	3	3	3.33333	3.11111	3.08333
3	3	3	3	3	3	3	3	3	3	3	3	农村	女	3	3	3	3	4	2	3	3	3	4	3	4	3	3	3	3.33333	3.11111	3
3	2	3	4	3	3	3	2	3	4	3	3	农村	女	4	2	3	3	4	3	2	3	4	3	2	4	4	3	3	3.33333	3.11111	3
3	3	3	3	3	4	3	3	3	3	3	3	农村	男	3	3	4	4	3	3	3	3	2	3	4	3	2	3.5	3	2.83333	3.11111	3.08333
4	3	4	3	2	2	4	4	3	3	4	3	农村	女	4	4	3	1	4	5	1	4	1	4	1	4	4	3	3.33333	3	3.11111	3.25
3	3	3	3	3	3	3	3	3	3	3	3	农村	男	4	3	3	3	3	3	3	3	3	4	3	3	3	3.25	3	3.16667	3.13889	3
3	3	3	3	3	3	3	3	3	3	3	3	农村	女	3	3	4	3	3	3	3	3	3	3	4	3	3	3.25	3	3.16667	3.13889	3
3	3	3	3	3	4	3	4	3	4	3	3	农村	男	3	3	4	3	3	3	3	3	3	4	3	3	3	3.25	3	3.16667	3.13889	3.25
3	3	4	3	3	4	3	3	4	3	4	3	农村	女	3	4	3	3	3	3	3	3	3	3	3	4	3	3.25	3	3.16667	3.13889	3.33333
3	3	3	4	3	3	3	3	4	3	3	3	农村	女	3	2	3	3	3	3	3	4	4	3	3	4	4	2.75	3	3.66667	3.13889	3.16667
4	4	4	4	4	4	3	3	3	3	3	4	农村	男	3	3	3	4	3	2	3	3	4	4	3	4	3	3.25	2.66667	3.5	3.13889	3.58333
3	3	3	3	3	3	3	3	4	2	4	3	农村	男	4	4	2	3	3	3	3	2	4	4	3	3	3	3.25	3	3.16667	3.13889	3.08333
3	3	3	3	3	3	3	3	3	3	3	3	城镇	男	2	4	4	3	4	3	2	2	2	3	4	4	4	3.25	3	3.16667	3.13889	3
3	4	3	2	2	4	3	3	3	4	3	5	城镇	女	3	3	4	5	3	3	3	3	4	3	4	1	1	3.75	3	2.66667	3.13889	3.25
3	4	3	2	3	4	3	2	3	4	3	3	农村	男	4	2	3	4	4	2	3	4	5	4	3	2	1	3.25	3	3.16667	3.13889	3.08333
4	3	3	3	3	3	3	3	3	3	3	3	农村	女	3	3	3	3	3	3	3	4	3	3	4	3	4	3	3	3.5	3.16667	3.08333
4	3	4	3	3	4	3	4	3	4	3	4	城镇	男	4	4	3	3	3	3	3	3	3	3	3	3	3	3.5	3	3	3.16667	3.5
2	2	2	2	2	2	2	2	2	2	2	2	农村	男	3	3	3	3	4	3	3	3	4	3	3	3	3	3	3.33333	3.16667	3.16667	2
3	4	3	4	3	4	3	4	3	2	3	3	农村	男	3	3	3	3	3	3	3	3	3	4	3	4	4	3	3	3.5	3.16667	3.25
3	3	3	3	3	3	3	3	3	3	3	3	城镇	男	3	3	3	3	3	3	3	3	3	3	4	4	4	3	3	3.5	3.16667	3
4	4	4	4	4	4	4	4	4	4	4	4	农村	男	3	3	3	3	3	3	3	4	3	4	3	4	3	3	3	3.5	3.16667	4
3	3	3	3	3	3	3	3	3	4	3	3	农村	男	4	4	3	3	3	3	3	3	3	3	3	3	3	3.5	3	3	3.16667	3.08333
3	3	3	3	4	3	4	3	3	4	3	4	农村	男	3	3	3	3	3	3	3	4	3	4	3	3	4	3	3	3.5	3.16667	3.33333
4	4	3	3	3	3	3	4	3	3	3	4	农村	男	3	3	3	3	3	4	3	3	3	3	4	3	3	3	3.33333	3.16667	3.16667	3.33333
3	3	3	3	3	3	3	4	4	3	4	3	农村	女	3	3	3	3	3	3	3	4	4	3	3	4	3	3	3	3.5	3.16667	3.25
3	2	3	3	3	3	3	3	3	3	3	3	农村	女	5	3	3	3	3	3	3	3	3	3	3	3	3	3.5	3	3	3.16667	2.91667
2	5	4	4	4	4	4	3	3	3	3	3	城镇	男	4	3	3	4	2	3	4	3	3	3	3	3	3	3.5	3	3	3.16667	3.5
2	2	2	3	2	2	2	2	2	2	2	3	农村	男	2	3	3	2	4	4	4	3	3	3	3	4	2	2.5	4	3	3.16667	2.16667
3	4	3	4	3	4	3	4	3	4	3	4	农村	男	3	3	2	3	3	3	3	3	4	4	4	4	4	2.75	3	3.83333	3.19444	3.5
3	3	3	3	3	4	3	3	4	3	3	4	农村	女	4	2	3	4	3	4	3	3	3	2	3	4	3	3.25	3.33333	3	3.19444	3.25
2	3	3	2	4	2	3	4	3	2	4	2	农村	男	4	4	3	2	2	4	4	3	2	4	3	4	2	3.25	3.33333	3	3.19444	2.83333
2	2	3	3	3	4	3	3	3	3	3	4	农村	男	4	3	3	3	4	3	3	3	3	3	3	3	3	3.25	3.33333	3	3.19444	3
3	3	3	3	3	3	3	3	4	3	3	2	农村	女	4	3	3	3	3	3	4	3	3	3	3	3	3	3.25	3.33333	3	3.19444	3
3	3	3	3	3	3	3	3	3	3	3	3	农村	男	3	3	4	3	4	3	3	3	3	3	3	3	3	3.25	3.33333	3	3.19444	3
4	3	4	3	4	3	4	3	4	3	4	3	农村	女	3	3	4	3	3	3	4	3	3	3	3	3	3	3.25	3.33333	3	3.19444	3.5
4	4	4	4	4	4	4	4	4	4	4	4	农村	男	4	3	3	3	3	3	3	3	3	3	3	4	4	3.25	3	3.33333	3.19444	4
3	4	3	4	3	4	3	4	3	4	3	4	城镇	男	3	3	3	4	3	3	3	3	4	3	3	4	3	3.25	3	3.33333	3.19444	3.5
3	4	3	4	3	4	3	3	3	4	3	4	农村	女	4	3	3	3	3	3	3	4	3	4	3	3	3	3.25	3	3.33333	3.19444	3.41667
3	4	3	4	3	4	3	4	3	4	3	4	农村	女	3	3	3	4	3	3	3	3	3	4	3	4	3	3.25	3	3.33333	3.19444	3.5
3	2	3	4	3	3	4	2	3	2	3	3	农村	女	3	4	3	3	4	3	3	4	4	3	3	2	2	3.25	3.33333	3	3.19444	2.91667
2	2	2	3	3	2	2	3	2	2	3	3	农村	男	2	4	3	2	3	5	2	3	4	5	4	3	2	2.75	3.33333	3.5	3.19444	2.41667
3	3	3	3	3	3	3	3	3	3	3	3	农村	女	3	3	3	3	4	4	3	3	3	3	3	3	3	3	3.66667	3	3.22222	3
3	3	3	3	3	3	3	3	3	3	3	3	农村	女	3	3	3	3	4	3	4	3	3	3	3	3	3	3	3.66667	3	3.22222	3
3	3	3	3	3	3	3	3	3	3	3	3	农村	女	3	3	3	3	4	3	4	3	3	3	3	3	3	3	3.66667	3	3.22222	3
2	4	2	3	3	3	2	3	4	3	4	4	农村	女	4	3	4	3	3	3	3	3	3	3	3	3	4	3.5	3	3.16667	3.22222	3.08333
3	3	3	3	4	4	4	4	3	3	3	3	农村	男	4	4	3	3	3	3	3	4	3	3	2	3	4	3.5	3	3.16667	3.22222	3.33333
2	3	3	4	3	2	3	4	3	3	4	3	农村	男	4	3	3	2	4	3	4	2	3	4	2	3	4	3	3.66667	3	3.22222	3.08333
4	4	3	4	3	3	2	4	4	4	2	4	农村	男	4	2	2	4	4	4	3	2	4	2	2	4	4	3	3.66667	3	3.22222	3.41667
2	2	2	2	3	2	3	2	3	3	3	3	农村	女	3	3	3	3	3	4	4	3	3	3	3	3	3	3	3.66667	3	3.22222	2.5
3	3	3	3	3	3	3	3	3	3	3	3	农村	女	3	3	3	3	4	4	3	3	3	3	3	3	3	3	3.66667	3	3.22222	3
2	2	2	2	2	2	2	2	3	3	3	3	城镇	女	3	3	3	3	3	4	4	3	3	3	3	3	3	3	3.66667	3	3.22222	2.33333
4	3	3	3	4	3	4	3	3	3	2	4	农村	女	4	3	2	3	4	3	4	2	3	4	3	3	3	3	3.66667	3	3.22222	3.25
2	1	1	3	1	1	1	1	1	1	1	1	农村	男	3	3	3	3	4	5	2	2	4	3	3	3	3	3	3.66667	3	3.22222	1.25
4	2	4	1	4	1	2	4	4	2	3	2	农村	男	3	4	1	4	4	4	3	4	2	3	3	2	4	3	3.66667	3	3.22222	2.75
2	2	3	3	2	3	3	3	2	3	3	3	城镇	女	3	3	3	3	4	3	3	3	4	3	3	4	3	3	3.33333	3.33333	3.22222	2.66667
4	4	4	4	4	4	4	4	3	3	3	3	农村	女	4	4	4	3	3	3	3	3	3	3	3	3	3	3.75	3	3	3.25	3.66667
4	3	4	3	3	3	3	3	4	3	4	3	农村	男	3	3	4	3	3	3	4	3	3	4	3	3	3	3.25	3.33333	3.16667	3.25	3.33333
5	2	4	3	3	3	2	4	4	3	4	2	农村	男	4	3	3	3	3	3	3	4	3	3	4	4	3	3.25	3	3.5	3.25	3.25
3	3	3	3	2	3	4	2	3	4	3	4	农村	女	3	3	4	3	3	3	3	4	3	4	3	4	3	3.25	3	3.5	3.25	3.08333
3	3	3	3	4	3	4	3	3	4	3	4	城镇	女	4	4	3	4	3	3	3	3	3	3	3	3	3	3.75	3	3	3.25	3.33333
4	3	4	3	3	4	3	4	3	4	3	4	农村	女	3	3	3	4	3	3	3	3	4	3	4	3	4	3.25	3	3.5	3.25	3.5
4	3	4	4	3	4	3	3	3	3	3	3	农村	女	3	3	4	3	3	4	3	3	3	3	3	3	4	3.25	3.33333	3.16667	3.25	3.33333
4	4	3	3	3	3	3	3	3	3	3	4	城镇	男	3	4	3	3	3	3	4	3	3	3	3	3	4	3.25	3.33333	3.16667	3.25	3.25
4	3	3	4	4	3	4	3	4	3	4	3	农村	女	3	4	3	3	3	3	3	4	4	3	4	3	3	3.25	3	3.5	3.25	3.5
4	4	3	3	4	3	4	3	3	3	3	4	农村	男	3	4	3	3	3	4	3	3	3	3	3	4	3	3.25	3.33333	3.16667	3.25	3.41667
2	3	3	2	4	3	3	4	3	3	3	3	城镇	女	3	3	3	4	3	3	4	3	4	3	3	3	3	3.25	3.33333	3.16667	3.25	3
3	3	3	3	3	3	3	4	3	3	3	4	农村	男	4	3	2	4	3	4	3	4	3	3	2	3	4	3.25	3.33333	3.16667	3.25	3.16667
3	3	3	3	3	3	3	3	4	3	3	3	农村	男	3	3	3	3	4	4	3	3	4	3	3	3	3	3	3.66667	3.16667	3.27778	3.08333
3	3	3	3	3	3	3	3	3	3	3	3	农村	女	3	3	3	3	4	3	4	3	4	3	3	3	3	3	3.66667	3.16667	3.27778	3
3	3	3	3	3	3	3	3	3	3	3	3	农村	男	3	3	3	3	4	4	3	4	3	3	3	3	3	3	3.66667	3.16667	3.27778	3
3	3	3	3	3	3	3	3	4	3	3	4	城镇	女	3	3	3	3	4	3	4	3	3	3	4	3	3	3	3.66667	3.16667	3.27778	3.16667
3	3	3	3	4	3	3	3	4	3	3	3	农村	男	3	3	3	3	4	3	4	3	3	4	3	3	3	3	3.66667	3.16667	3.27778	3.16667
3	3	3	3	2	2	3	3	3	3	3	3	农村	女	3	3	3	3	3	4	4	3	3	3	4	3	3	3	3.66667	3.16667	3.27778	2.83333
3	4	3	3	3	2	3	3	3	2	3	4	农村	女	3	4	2	3	3	4	4	3	4	3	3	3	3	3	3.66667	3.16667	3.27778	3
3	3	3	3	3	3	3	3	3	3	3	3	农村	男	3	3	3	3	4	3	3	3	3	3	4	4	4	3	3.33333	3.5	3.27778	3
3	4	3	3	3	3	3	3	3	3	3	3	农村	女	3	3	4	4	4	3	3	3	3	3	3	3	3	3.5	3.33333	3	3.27778	3.08333
3	4	3	4	3	4	3	4	3	4	3	4	农村	男	4	4	3	3	3	3	3	3	4	3	4	3	3	3.5	3	3.33333	3.27778	3.5
4	4	5	4	4	5	4	4	5	4	5	4	城镇	女	3	3	4	4	3	3	3	3	3	3	3	4	4	3.5	3	3.33333	3.27778	4.33333
3	4	3	3	3	4	3	4	3	4	3	3	农村	男	3	3	3	3	3	4	3	3	4	4	3	4	3	3	3.33333	3.5	3.27778	3.33333
3	3	3	3	3	3	3	3	4	3	3	3	城镇	女	4	4	3	3	3	3	4	3	3	3	3	3	3	3.5	3.33333	3	3.27778	3.08333
3	3	3	3	3	3	2	3	4	3	3	2	农村	女	3	3	3	3	3	3	4	4	3	4	3	3	4	3	3.33333	3.5	3.27778	2.91667
4	3	3	3	3	3	3	3	3	3	3	4	农村	女	3	3	4	4	3	3	3	3	3	3	3	4	4	3.5	3	3.33333	3.27778	3.16667
3	3	3	3	3	3	3	3	3	3	3	3	农村	女	3	4	2	3	3	3	4	2	4	4	2	4	5	3	3.33333	3.5	3.27778	3
3	3	3	3	3	4	3	3	4	3	4	3	农村	男	3	3	4	4	3	3	4	3	3	3	3	3	3	3.5	3.33333	3	3.27778	3.25
3	3	3	4	4	4	3	3	3	3	3	4	农村	女	3	3	4	4	3	3	3	3	4	3	3	4	3	3.5	3	3.33333	3.27778	3.33333
4	4	3	3	3	3	3	3	3	2	2	2	农村	男	3	3	4	4	4	3	3	3	3	3	4	3	2	3.5	3.33333	3	3.27778	2.91667
3	3	2	3	3	3	3	3	3	3	3	3	农村	女	3	3	3	3	4	4	4	2	2	3	3	3	4	3	4	2.83333	3.27778	2.91667
3	3	3	3	3	3	3	3	3	3	3	3	城镇	女	3	4	3	3	3	4	4	3	3	3	3	3	3	3.25	3.66667	3	3.30556	3
3	4	4	3	3	3	3	3	3	4	4	4	农村	女	3	3	3	4	3	4	4	3	3	3	3	3	3	3.25	3.66667	3	3.30556	3.41667
3	3	3	3	3	3	3	3	3	3	3	3	农村	女	4	3	3	3	5	3	3	3	3	3	3	3	3	3.25	3.66667	3	3.30556	3
4	3	4	3	3	3	3	3	4	3	4	3	城镇	女	3	3	3	4	3	3	3	4	3	4	4	3	4	3.25	3	3.66667	3.30556	3.33333
3	4	3	4	3	3	3	3	3	3	3	4	农村	男	4	4	3	4	3	3	3	3	3	4	3	3	3	3.75	3	3.16667	3.30556	3.25
4	3	4	4	3	4	4	4	4	4	4	4	城镇	男	4	4	3	4	3	2	3	3	4	4	3	3	4	3.75	2.66667	3.5	3.30556	3.83333
3	4	3	4	4	4	4	4	3	4	3	4	农村	男	4	2	4	1	3	4	4	3	4	3	3	4	4	2.75	3.66667	3.5	3.30556	3.66667
3	3	3	3	3	3	3	3	3	3	2	3	农村	女	3	4	3	3	3	4	3	4	3	3	4	3	3	3.25	3.33333	3.33333	3.30556	2.91667
4	3	4	3	4	3	4	3	4	3	4	3	城镇	男	3	4	3	3	4	3	3	3	4	3	4	3	3	3.25	3.33333	3.33333	3.30556	3.5
4	3	3	3	4	3	3	3	4	3	4	3	农村	女	3	4	3	3	4	3	3	4	3	3	4	3	3	3.25	3.33333	3.33333	3.30556	3.33333
4	3	3	4	3	4	3	4	3	3	4	3	农村	女	3	3	3	4	3	3	4	4	3	3	3	3	4	3.25	3.33333	3.33333	3.30556	3.41667
2	2	2	2	3	2	2	3	3	3	3	3	农村	女	4	3	3	3	4	3	3	3	3	3	3	3	5	3.25	3.33333	3.33333	3.30556	2.5
3	2	4	3	3	4	4	3	4	2	3	4	农村	男	2	4	3	4	2	4	4	4	4	2	4	3	3	3.25	3.33333	3.33333	3.30556	3.25
3	3	3	4	4	3	3	3	3	3	3	4	农村	女	4	3	3	3	4	3	3	3	4	3	3	3	4	3.25	3.33333	3.33333	3.30556	3.25
3	3	3	3	3	4	3	4	3	3	4	3	农村	男	3	3	3	4	3	4	3	3	4	3	4	3	3	3.25	3.33333	3.33333	3.30556	3.25
3	3	3	3	3	3	3	3	3	4	3	3	城镇	女	3	3	3	4	4	3	3	3	3	3	4	3	4	3.25	3.33333	3.33333	3.30556	3.08333
4	3	4	3	4	3	4	3	4	3	4	3	农村	女	3	4	3	3	3	3	4	3	3	3	4	3	4	3.25	3.33333	3.33333	3.30556	3.5
2	2	2	2	3	2	3	3	2	2	2	3	城镇	男	3	4	3	3	3	3	4	4	3	3	3	3	4	3.25	3.33333	3.33333	3.30556	2.33333
3	3	3	3	3	2	3	3	3	2	3	4	农村	女	4	4	3	2	3	3	4	3	3	4	3	4	3	3.25	3.33333	3.33333	3.30556	2.91667
2	2	2	2	2	2	2	3	2	2	3	3	农村	女	3	3	3	3	4	4	4	3	3	3	3	3	3	3	4	3	3.33333	2.25
4	4	4	4	4	4	4	4	4	4	4	4	农村	男	4	4	4	4	3	3	3	3	3	3	3	3	3	4	3	3	3.33333	4
4	4	4	4	4	4	4	4	4	4	4	4	农村	男	4	4	4	4	3	3	3	3	3	3	3	3	3	4	3	3	3.33333	4
4	4	4	4	4	4	4	4	4	4	4	4	农村	女	4	4	4	4	3	3	3	3	3	3	3	3	3	4	3	3	3.33333	4
3	3	3	3	3	3	3	3	3	3	3	3	农村	女	4	4	4	4	3	3	3	3	3	3	3	3	3	4	3	3	3.33333	3
3	3	3	3	3	3	3	3	3	3	3	3	农村	女	4	4	4	4	3	3	3	3	3	3	3	3	3	4	3	3	3.33333	3
3	4	3	3	3	4	3	3	4	3	3	3	农村	女	3	4	3	4	3	4	3	4	3	3	3	3	3	3.5	3.33333	3.16667	3.33333	3.25
4	5	5	5	4	4	4	4	4	4	5	5	农村	男	3	4	3	4	3	3	4	3	3	3	4	3	3	3.5	3.33333	3.16667	3.33333	4.41667
3	2	3	3	3	4	4	2	3	4	3	2	农村	女	3	3	3	3	4	4	4	3	3	3	3	3	3	3	4	3	3.33333	3
3	4	3	4	3	4	3	4	3	3	4	3	农村	女	3	4	3	4	3	3	3	3	4	3	4	3	4	3.5	3	3.5	3.33333	3.41667
4	3	3	4	4	3	3	3	3	3	3	4	农村	女	4	3	3	4	4	3	3	3	3	3	3	4	3	3.5	3.33333	3.16667	3.33333	3.33333
2	3	3	4	2	3	3	3	3	3	3	3	农村	女	3	3	3	3	4	3	4	3	4	3	3	3	4	3	3.66667	3.33333	3.33333	2.91667
3	3	4	3	3	3	4	4	3	3	3	4	农村	女	4	4	3	3	3	3	3	3	4	4	4	3	3	3.5	3	3.5	3.33333	3.33333
4	3	4	3	4	4	4	3	3	4	3	4	农村	男	4	3	3	4	3	3	3	4	3	4	4	3	3	3.5	3	3.5	3.33333	3.58333
3	3	3	3	3	3	3	3	3	3	3	3	农村	女	3	3	3	3	4	4	4	3	3	3	3	3	3	3	4	3	3.33333	3
3	3	3	3	3	3	3	3	3	3	3	3	农村	女	3	3	3	3	4	4	4	3	3	3	3	3	3	3	4	3	3.33333	3
4	4	4	4	3	3	4	3	3	3	3	3	城镇	女	3	3	3	3	4	4	4	3	3	3	3	3	3	3	4	3	3.33333	3.41667
3	3	3	3	3	3	3	3	3	3	3	3	农村	男	4	4	4	4	3	3	3	3	3	3	3	3	3	4	3	3	3.33333	3
3	3	3	3	3	3	3	3	3	3	3	3	农村	女	3	3	3	3	3	3	3	4	4	4	4	4	4	3	3	4	3.33333	3
2	2	3	3	3	4	4	4	4	4	4	3	农村	女	3	3	3	3	4	4	4	3	3	3	3	3	3	3	4	3	3.33333	3.33333
3	3	3	3	3	3	3	4	3	3	3	3	农村	男	3	3	3	3	3	4	4	3	4	3	4	3	3	3	3.66667	3.33333	3.33333	3.08333
2	2	4	2	2	2	2	2	3	3	3	3	城镇	男	3	3	3	3	3	3	4	3	3	4	4	4	4	3	3.33333	3.66667	3.33333	2.5
2	2	3	3	3	3	2	3	3	2	3	3	农村	女	3	4	3	4	4	3	3	3	3	4	3	3	3	3.5	3.33333	3.16667	3.33333	2.66667
4	3	4	3	3	4	3	4	3	4	3	3	农村	女	3	3	3	3	4	3	3	4	3	3	4	4	4	3	3.33333	3.66667	3.33333	3.41667
3	4	3	3	3	3	3	4	3	4	3	4	农村	男	3	3	3	3	4	3	4	3	3	4	3	3	4	3	3.66667	3.33333	3.33333	3.33333
3	3	4	3	4	2	3	2	3	3	3	3	农村	女	4	4	3	3	4	3	3	3	3	3	3	3	4	3.5	3.33333	3.16667	3.33333	3
4	3	4	4	4	4	4	4	3	3	4	3	农村	男	4	4	4	4	2	5	3	2	3	3	2	4	2	4	3.33333	2.66667	3.33333	3.66667
2	2	2	2	2	2	2	2	2	2	2	2	农村	女	3	3	3	4	4	4	3	3	3	3	3	4	3	3.25	3.66667	3.16667	3.36111	2
3	3	3	3	4	3	3	3	3	3	3	3	农村	男	3	4	3	3	4	4	3	3	3	3	3	4	3	3.25	3.66667	3.16667	3.36111	3.08333
3	3	3	3	3	3	3	3	3	3	3	3	农村	男	4	3	3	3	4	4	3	3	3	4	3	3	3	3.25	3.66667	3.16667	3.36111	3
3	4	3	4	3	4	3	4	3	3	4	3	农村	女	3	3	4	3	4	3	3	3	4	4	3	4	3	3.25	3.33333	3.5	3.36111	3.41667
3	4	2	4	2	4	2	4	2	4	2	4	农村	男	3	4	4	4	4	3	3	3	3	3	2	3	4	3.75	3.33333	3	3.36111	3.08333
3	3	3	3	3	3	3	3	3	3	3	3	农村	女	3	4	3	3	3	3	3	3	4	4	4	4	4	3.25	3	3.83333	3.36111	3
4	4	4	3	4	3	4	4	3	4	3	4	农村	女	3	4	3	3	4	3	3	3	4	4	3	4	3	3.25	3.33333	3.5	3.36111	3.66667
4	3	3	4	3	3	2	3	4	3	4	4	农村	女	4	4	3	4	4	3	3	3	4	3	3	2	3	3.75	3.33333	3	3.36111	3.33333
3	3	3	3	3	3	3	3	3	3	3	3	农村	女	3	3	3	3	4	3	4	3	4	4	3	4	3	3	3.66667	3.5	3.38889	3
3	3	4	4	3	3	3	3	3	4	3	4	农村	女	4	4	4	4	3	3	3	3	4	3	3	3	3	4	3	3.16667	3.38889	3.33333
3	3	3	3	3	3	3	3	3	3	3	3	农村	女	3	3	3	3	4	3	4	4	4	3	3	3	4	3	3.66667	3.5	3.38889	3
3	3	3	2	2	2	3	2	3	2	3	2	农村	女	4	4	3	3	3	3	3	4	4	3	4	3	4	3.5	3	3.66667	3.38889	2.5
4	4	4	4	4	4	4	4	3	3	3	3	城镇	女	3	5	3	3	5	3	3	3	3	3	3	3	3	3.5	3.66667	3	3.38889	3.66667
4	4	3	3	3	3	3	3	3	3	3	3	农村	女	3	4	3	4	4	3	3	4	3	3	4	3	3	3.5	3.33333	3.33333	3.38889	3.16667
3	2	3	3	3	4	3	2	3	4	3	3	农村	男	3	4	3	4	2	4	4	4	3	4	3	4	2	3.5	3.33333	3.33333	3.38889	3
3	4	3	3	3	4	3	3	3	4	3	3	农村	女	4	4	3	3	3	3	4	3	3	4	3	4	3	3.5	3.33333	3.33333	3.38889	3.25
3	3	3	3	3	3	3	3	3	3	3	3	农村	女	4	3	3	3	4	4	4	3	3	3	3	3	3	3.25	4	3	3.41667	3
3	3	3	3	3	3	3	3	3	3	3	3	农村	男	4	3	3	3	4	4	4	3	3	3	3	3	3	3.25	4	3	3.41667	3
4	4	4	4	4	4	4	4	4	4	4	4	农村	女	4	4	3	4	4	3	3	3	3	3	4	3	3	3.75	3.33333	3.16667	3.41667	4
3	3	3	3	3	3	3	3	4	3	4	3	农村	男	4	3	3	3	4	3	3	3	4	4	3	4	4	3.25	3.33333	3.66667	3.41667	3.16667
3	4	4	5	4	3	4	4	4	5	4	4	农村	女	3	4	4	4	3	4	3	3	3	3	3	3	4	3.75	3.33333	3.16667	3.41667	4
4	3	4	4	3	4	3	4	4	3	4	4	农村	女	4	4	3	4	3	3	3	4	3	3	4	3	4	3.75	3	3.5	3.41667	3.66667
3	3	3	4	3	4	4	3	3	3	3	3	农村	女	4	3	3	3	4	4	3	4	3	3	4	3	3	3.25	3.66667	3.33333	3.41667	3.25
4	4	4	4	4	4	4	4	4	4	4	4	城镇	女	4	3	3	3	4	3	3	3	4	4	4	4	3	3.25	3.33333	3.66667	3.41667	4
3	3	4	4	4	4	3	3	4	3	4	3	农村	女	3	3	3	2	3	4	4	4	4	4	4	3	4	2.75	3.66667	3.83333	3.41667	3.5
5	2	4	2	5	4	2	4	5	2	5	1	农村	男	3	4	2	4	4	3	4	4	4	2	4	4	2	3.25	3.66667	3.33333	3.41667	3.41667
4	1	4	1	4	1	4	1	3	4	1	4	农村	男	4	4	1	4	4	4	4	4	4	1	4	4	1	3.25	4	3	3.41667	2.66667
4	4	4	4	4	4	4	4	4	4	4	4	农村	男	3	3	4	3	3	3	3	4	4	4	4	4	4	3.25	3	4	3.41667	4
2	2	4	2	3	4	2	3	2	4	2	4	农村	女	4	3	3	3	4	3	4	4	3	3	4	3	3	3.25	3.66667	3.33333	3.41667	2.83333
3	3	4	3	3	3	2	3	3	3	4	3	城镇	男	4	4	3	4	3	3	3	4	3	4	3	4	3	3.75	3	3.5	3.41667	3.08333
4	3	4	3	4	3	4	5	4	3	4	3	城镇	男	4	4	3	4	3	3	3	4	3	4	3	4	3	3.75	3	3.5	3.41667	3.66667
3	3	3	3	3	3	3	3	3	3	3	3	农村	女	4	3	3	3	4	3	4	4	4	3	3	3	3	3.25	3.66667	3.33333	3.41667	3
3	2	3	3	3	2	3	3	2	3	3	4	农村	女	3	4	4	4	3	3	3	3	4	3	4	4	3	3.75	3	3.5	3.41667	2.83333
3	4	3	3	3	3	4	2	4	4	2	2	农村	男	3	3	4	3	4	3	4	3	3	4	4	3	3	3.25	3.66667	3.33333	3.41667	3.08333
2	2	2	2	2	3	3	3	3	4	3	3	农村	男	3	4	3	3	4	3	4	4	3	4	3	2	4	3.25	3.66667	3.33333	3.41667	2.66667
3	3	3	4	2	4	3	3	3	3	3	3	农村	女	4	4	3	3	3	4	4	4	2	4	2	4	3	3.5	3.66667	3.16667	3.44444	3.08333
3	3	3	3	3	3	3	3	3	3	3	3	农村	女	4	3	4	3	4	4	3	3	3	3	3	4	3	3.5	3.66667	3.16667	3.44444	3
3	3	3	3	3	3	3	3	3	3	3	4	农村	男	4	3	3	4	4	4	3	3	4	3	3	3	3	3.5	3.66667	3.16667	3.44444	3.08333
3	3	3	3	4	3	3	3	3	3	3	3	农村	女	3	3	3	3	4	4	4	3	3	3	3	4	4	3	4	3.33333	3.44444	3.08333
3	3	3	3	2	3	3	3	3	3	3	3	农村	女	3	3	3	3	4	4	4	3	3	3	4	3	4	3	4	3.33333	3.44444	2.91667
3	3	2	4	3	4	3	3	3	3	4	4	农村	男	4	4	4	4	3	3	3	4	3	3	4	3	3	4	3	3.33333	3.44444	3.25
3	3	3	3	3	3	3	3	3	3	3	3	农村	女	4	3	4	3	3	3	4	3	4	3	4	3	4	3.5	3.33333	3.5	3.44444	3
4	3	3	4	4	4	4	3	4	3	3	4	城镇	女	3	4	3	4	3	3	3	4	4	4	4	3	4	3.5	3	3.83333	3.44444	3.58333
3	3	3	3	3	3	3	3	3	3	3	3	城镇	女	3	3	3	3	4	3	3	4	4	4	4	4	4	3	3.33333	4	3.44444	3
3	3	3	3	3	3	3	3	3	3	3	3	城镇	男	4	4	3	3	4	3	3	4	3	4	3	4	3	3.5	3.33333	3.5	3.44444	3
3	3	4	4	4	4	3	4	4	3	4	4	农村	女	3	3	4	4	3	3	4	3	4	3	4	3	4	3.5	3.33333	3.5	3.44444	3.66667
3	3	3	3	3	3	3	3	3	3	3	3	农村	女	3	4	4	3	3	3	3	3	4	4	4	4	4	3.5	3	3.83333	3.44444	3
3	4	3	4	3	4	3	4	3	3	3	3	城镇	女	3	4	3	4	3	3	3	4	3	4	4	4	4	3.5	3	3.83333	3.44444	3.33333
2	2	3	3	2	2	2	2	2	3	2	3	城镇	女	3	4	3	4	3	3	4	3	3	4	4	3	4	3.5	3.33333	3.5	3.44444	2.33333
4	3	4	3	4	3	4	4	4	4	4	4	城镇	男	4	3	4	3	4	3	3	4	3	3	4	3	4	3.5	3.33333	3.5	3.44444	3.75
4	4	4	4	4	4	4	3	4	4	4	4	农村	男	4	3	4	3	3	3	4	3	3	4	4	4	3	3.5	3.33333	3.5	3.44444	3.91667
5	3	4	4	3	4	4	5	3	4	3	4	农村	男	3	4	3	4	4	4	2	3	3	3	4	4	4	3.5	3.33333	3.5	3.44444	3.83333
4	3	4	4	3	4	4	4	4	4	4	4	城镇	女	4	3	3	3	4	4	4	3	4	3	3	3	3	3.25	4	3.16667	3.47222	3.83333
3	4	3	2	4	3	3	3	3	4	3	2	农村	女	4	3	3	3	3	4	4	4	3	3	4	3	4	3.25	3.66667	3.5	3.47222	3.08333
3	3	3	4	3	3	3	3	4	4	3	3	农村	女	4	3	3	3	4	3	4	3	4	4	3	3	4	3.25	3.66667	3.5	3.47222	3.25
3	3	4	3	3	4	3	4	3	3	4	3	农村	男	4	4	3	4	4	4	4	3	3	2	2	3	3	3.75	4	2.66667	3.47222	3.33333
3	3	3	3	3	3	3	3	3	3	3	3	农村	男	4	3	3	3	3	4	4	3	4	4	3	4	3	3.25	3.66667	3.5	3.47222	3
3	3	3	3	3	3	3	3	3	3	3	3	农村	女	4	3	4	4	4	4	3	4	3	2	3	3	3	3.75	3.66667	3	3.47222	3
3	3	3	3	3	3	3	3	3	4	3	3	农村	男	4	4	3	4	4	3	3	3	4	3	4	3	3	3.75	3.33333	3.33333	3.47222	3.08333
2	2	3	3	2	3	3	2	3	2	3	2	城镇	女	4	4	3	4	4	3	3	3	4	3	4	3	3	3.75	3.33333	3.33333	3.47222	2.5
4	4	4	3	4	4	5	4	4	3	4	4	农村	女	4	4	3	4	4	3	3	3	4	3	4	3	3	3.75	3.33333	3.33333	3.47222	3.91667
4	4	4	4	3	4	4	4	4	4	4	4	城镇	男	4	3	4	4	4	3	3	4	3	3	3	3	4	3.75	3.33333	3.33333	3.47222	3.91667
4	4	3	3	3	3	4	3	3	4	3	4	城镇	男	3	3	3	3	4	4	4	3	3	4	3	4	4	3	4	3.5	3.5	3.41667
3	3	3	3	3	3	4	4	4	5	5	5	城镇	女	3	3	3	3	3	4	4	4	4	4	4	4	3	3	3.66667	3.83333	3.5	3.75
3	3	3	3	3	3	3	3	3	3	3	3	农村	男	4	3	4	3	3	4	3	4	4	4	3	4	3	3.5	3.33333	3.66667	3.5	3
4	4	4	4	4	3	3	3	4	4	3	3	农村	女	4	4	3	3	5	3	2	4	4	4	4	3	3	3.5	3.33333	3.66667	3.5	3.58333
3	3	3	2	1	3	3	2	4	5	3	3	农村	女	5	3	3	3	2	4	5	5	1	3	3	4	4	3.5	3.66667	3.33333	3.5	2.91667
3	3	3	3	4	3	4	4	3	3	3	3	农村	女	3	3	3	3	4	4	4	4	4	3	3	4	3	3	4	3.5	3.5	3.25
3	4	3	3	4	4	4	3	3	3	4	3	农村	女	4	3	4	3	4	3	4	3	4	4	3	3	3	3.5	3.66667	3.33333	3.5	3.41667
3	3	4	3	4	4	4	3	4	4	4	3	农村	女	3	3	4	4	3	4	3	3	4	3	4	4	4	3.5	3.33333	3.66667	3.5	3.58333
3	3	4	4	4	3	4	3	4	3	3	4	农村	女	3	4	4	3	4	3	4	4	4	3	3	3	3	3.5	3.66667	3.33333	3.5	3.5
4	4	3	4	4	3	3	4	3	3	4	2	农村	男	4	4	2	4	4	3	4	3	4	3	4	3	3	3.5	3.66667	3.33333	3.5	3.41667
3	3	3	3	3	3	3	3	3	3	4	3	农村	女	3	4	3	3	4	4	3	4	3	4	4	3	4	3.25	3.66667	3.66667	3.52778	3.08333
4	4	3	3	4	4	4	3	3	4	4	4	农村	女	3	4	3	3	3	3	4	4	4	4	4	4	4	3.25	3.33333	4	3.52778	3.66667
4	4	3	4	4	3	4	3	4	3	4	3	城镇	女	4	4	3	4	4	3	3	4	3	4	3	4	3	3.75	3.33333	3.5	3.52778	3.58333
2	2	2	2	3	3	3	3	3	3	3	3	农村	女	4	4	4	4	4	3	4	3	3	3	3	3	3	4	3.66667	3	3.55556	2.66667
3	4	4	4	3	4	4	4	4	4	3	3	农村	男	3	3	3	3	5	4	4	3	3	3	3	5	3	3	4.33333	3.33333	3.55556	3.66667
3	4	4	4	4	4	4	3	4	3	4	4	城镇	男	3	2	4	3	3	4	4	4	5	4	4	3	4	3	3.66667	4	3.55556	3.75
4	3	4	3	3	4	3	3	4	3	4	3	农村	男	4	4	2	4	4	4	3	3	4	3	4	3	4	3.5	3.66667	3.5	3.55556	3.41667
3	3	3	3	3	3	4	3	3	4	3	4	农村	女	3	3	3	3	3	4	4	4	4	4	4	4	4	3	3.66667	4	3.55556	3.25
3	3	3	3	3	2	3	2	3	3	2	2	农村	女	4	4	4	4	3	4	4	3	3	3	3	3	3	4	3.66667	3	3.55556	2.66667
4	3	4	4	4	3	4	3	4	3	4	3	城镇	女	4	4	3	3	4	4	3	3	4	3	3	4	4	3.5	3.66667	3.5	3.55556	3.58333
3	4	4	3	4	4	3	4	3	4	3	4	城镇	女	4	3	4	3	4	4	3	4	3	4	3	4	3	3.5	3.66667	3.5	3.55556	3.58333
3	3	3	3	3	3	3	3	4	3	4	3	农村	女	4	4	3	3	4	4	3	4	3	4	3	3	4	3.5	3.66667	3.5	3.55556	3.16667
2	2	2	2	2	2	2	2	3	2	3	2	农村	男	3	4	3	4	3	4	4	3	4	3	4	3	4	3.5	3.66667	3.5	3.55556	2.16667
4	3	4	3	4	3	4	3	3	4	3	4	农村	女	4	3	4	3	4	4	3	3	4	4	3	4	3	3.5	3.66667	3.5	3.55556	3.5
3	2	3	2	3	2	3	2	3	2	3	2	城镇	男	4	4	3	3	3	4	4	3	4	3	4	3	4	3.5	3.66667	3.5	3.55556	2.5
2	4	3	3	2	3	3	4	2	3	1	4	农村	男	4	4	3	3	4	4	3	4	3	3	4	4	3	3.5	3.66667	3.5	3.55556	2.83333
3	3	3	4	2	2	2	2	4	2	2	2	农村	男	3	3	3	3	5	4	3	4	3	4	4	4	3	3	4	3.66667	3.55556	2.58333
3	3	4	5	2	5	5	5	4	4	4	4	农村	男	3	5	4	4	4	3	3	3	4	3	4	3	3	4	3.33333	3.33333	3.55556	4
4	3	3	3	5	5	5	5	5	5	5	5	农村	男	4	4	4	4	4	4	2	2	4	4	4	2	4	4	3.33333	3.33333	3.55556	4.41667
3	3	3	3	3	3	3	3	3	3	3	3	农村	女	4	4	4	3	4	4	4	3	3	3	3	3	3	3.75	4	3	3.58333	3
3	3	3	3	3	3	3	4	4	4	4	3	农村	女	3	4	4	4	4	4	4	3	3	3	3	3	3	3.75	4	3	3.58333	3.33333
4	4	4	4	4	4	3	4	4	3	4	3	农村	女	4	4	3	4	4	3	3	3	4	4	3	4	4	3.75	3.33333	3.66667	3.58333	3.75
4	5	4	4	4	3	4	3	4	3	4	3	农村	男	3	3	3	4	4	4	4	4	3	4	3	4	3	3.25	4	3.5	3.58333	3.75
4	4	4	4	4	4	4	4	4	4	4	4	农村	男	3	3	4	3	4	4	4	3	4	3	4	3	4	3.25	4	3.5	3.58333	4
3	3	3	3	4	4	4	4	4	4	4	4	农村	女	4	3	4	4	4	4	3	3	3	4	3	4	3	3.75	3.66667	3.33333	3.58333	3.66667
3	4	3	4	4	3	4	4	3	3	4	4	农村	男	3	4	4	4	3	4	4	4	3	4	3	3	3	3.75	3.66667	3.33333	3.58333	3.58333
3	3	3	3	3	3	3	3	3	3	3	3	农村	男	4	3	4	4	3	4	3	4	4	3	3	4	4	3.75	3.33333	3.66667	3.58333	3
3	3	3	3	4	4	4	3	3	4	2	3	农村	女	4	3	4	4	3	4	3	4	4	3	4	3	4	3.75	3.33333	3.66667	3.58333	3.25
3	3	3	3	3	3	3	3	3	3	3	3	农村	男	3	4	4	4	3	3	4	4	4	4	4	3	3	3.75	3.33333	3.66667	3.58333	3
3	3	3	3	3	3	3	3	3	3	3	3	农村	男	4	4	4	3	4	4	4	3	3	3	3	3	3	3.75	4	3	3.58333	3
3	3	3	3	3	3	3	3	3	3	3	3	农村	女	4	3	4	4	4	3	4	4	4	3	3	3	3	3.75	3.66667	3.33333	3.58333	3
4	4	4	4	4	4	4	4	4	4	4	4	农村	女	4	3	3	3	5	4	4	3	3	3	3	3	4	3.25	4.33333	3.16667	3.58333	4
3	4	3	4	3	4	3	3	4	3	3	4	农村	男	4	4	3	4	3	4	4	3	3	3	4	3	4	3.75	3.66667	3.33333	3.58333	3.41667
3	3	3	3	3	3	3	3	3	3	3	3	农村	男	4	3	4	4	4	4	3	4	3	4	3	3	3	3.75	3.66667	3.33333	3.58333	3
3	4	3	3	4	3	4	3	4	3	3	4	农村	女	4	4	3	4	3	4	4	4	3	3	4	3	3	3.75	3.66667	3.33333	3.58333	3.41667
3	3	3	3	3	3	3	3	3	3	3	3	城镇	女	4	4	4	4	4	3	4	3	3	3	4	3	3	4	3.66667	3.16667	3.61111	3
4	3	4	3	4	3	4	3	4	3	4	3	农村	女	4	4	3	3	4	3	4	4	4	4	3	4	3	3.5	3.66667	3.66667	3.61111	3.5
3	4	4	3	4	3	4	4	3	4	3	4	城镇	女	4	3	4	3	4	3	4	4	3	3	4	4	4	3.5	3.66667	3.66667	3.61111	3.58333
3	3	3	3	3	3	3	3	3	3	3	3	城镇	女	3	4	3	4	4	4	3	3	4	4	3	4	4	3.5	3.66667	3.66667	3.61111	3
3	3	3	4	3	4	4	3	3	4	3	3	农村	男	3	4	3	4	4	4	3	3	4	3	4	4	4	3.5	3.66667	3.66667	3.61111	3.33333
4	4	4	4	4	4	4	4	4	4	4	4	城镇	女	3	3	3	3	5	4	4	4	4	4	3	3	3	3	4.33333	3.5	3.61111	4
4	4	4	4	3	3	3	3	4	4	3	3	农村	女	4	3	3	4	4	4	3	3	3	4	4	4	4	3.5	3.66667	3.66667	3.61111	3.5
4	3	4	3	3	4	4	3	4	3	4	3	农村	女	3	4	4	3	4	4	3	4	4	4	3	4	3	3.5	3.66667	3.66667	3.61111	3.5
2	4	2	4	3	4	4	2	3	4	3	4	城镇	男	3	4	3	4	4	4	4	2	4	4	3	3	4	3.5	4	3.33333	3.61111	3.25
3	3	4	4	3	3	4	4	4	4	4	4	城镇	女	3	3	4	4	3	3	4	4	4	4	4	4	4	3.5	3.33333	4	3.61111	3.66667
3	3	3	3	4	2	3	3	3	3	3	3	农村	女	3	3	3	3	4	4	4	4	4	4	4	4	3	3	4	3.83333	3.61111	3
3	3	3	3	3	3	3	3	3	3	3	3	城镇	男	4	4	4	2	4	4	4	4	4	3	3	3	3	3.5	4	3.33333	3.61111	3
3	3	3	3	2	3	3	3	3	3	3	3	农村	女	3	3	4	3	4	4	4	4	3	4	4	3	4	3.25	4	3.66667	3.63889	2.91667
3	3	3	3	3	3	3	3	3	3	3	3	农村	男	4	4	4	3	4	4	3	3	4	3	4	3	4	3.75	3.66667	3.5	3.63889	3
4	3	3	3	4	3	3	3	4	4	4	3	农村	男	4	3	4	4	4	3	4	3	3	4	3	4	4	3.75	3.66667	3.5	3.63889	3.41667
4	4	4	4	4	4	4	4	4	4	4	4	农村	女	4	3	3	3	4	3	4	4	4	4	4	4	4	3.25	3.66667	4	3.63889	4
3	4	3	4	3	4	3	4	3	4	3	4	农村	男	3	3	4	3	4	4	4	4	4	3	4	3	4	3.25	4	3.66667	3.63889	3.5
3	3	3	3	3	4	4	3	3	3	3	3	农村	女	4	3	3	3	4	3	4	4	4	4	4	4	4	3.25	3.66667	4	3.63889	3.16667
4	4	4	4	4	3	3	4	3	4	3	4	农村	男	3	3	3	4	4	4	4	4	4	4	4	3	3	3.25	4	3.66667	3.63889	3.66667
3	4	4	3	3	4	4	3	3	4	4	3	农村	女	3	4	4	4	4	4	4	3	3	3	4	3	3	3.75	4	3.16667	3.63889	3.5
4	4	4	4	4	4	4	4	4	4	4	4	农村	女	3	3	3	3	4	4	4	4	4	4	4	4	4	3	4	4	3.66667	4
2	2	2	2	3	3	3	3	3	3	3	3	城镇	女	3	3	3	3	4	4	4	4	4	4	4	4	4	3	4	4	3.66667	2.66667
4	4	4	4	4	4	4	4	4	4	4	4	农村	男	4	4	4	4	4	4	4	3	3	3	3	3	3	4	4	3	3.66667	4
2	2	2	2	2	2	2	2	2	2	2	2	农村	女	4	4	4	4	4	4	4	3	3	3	3	3	3	4	4	3	3.66667	2
3	3	3	3	3	3	3	4	4	4	3	4	农村	女	4	4	4	4	3	4	3	3	4	4	4	3	4	4	3.33333	3.66667	3.66667	3.33333
3	3	3	3	3	3	3	3	3	3	3	3	农村	女	4	4	4	4	3	4	3	3	3	4	4	4	4	4	3.33333	3.66667	3.66667	3
3	3	3	3	3	3	3	3	3	3	3	3	农村	男	4	4	4	4	4	3	4	4	4	3	3	3	3	4	3.66667	3.33333	3.66667	3
4	4	4	4	4	4	4	4	4	4	4	4	农村	女	4	4	4	4	4	4	4	3	3	3	3	3	3	4	4	3	3.66667	4
3	3	3	3	3	3	3	3	3	3	3	3	城镇	女	4	4	4	4	4	4	4	3	3	3	3	3	3	4	4	3	3.66667	3
4	3	4	3	4	3	3	4	4	3	4	3	农村	女	3	4	3	4	4	4	4	4	3	4	3	4	3	3.5	4	3.5	3.66667	3.5
4	3	3	4	4	3	3	3	4	4	3	3	农村	女	4	4	4	4	4	3	3	4	4	3	3	4	4	4	3.33333	3.66667	3.66667	3.41667
4	3	4	3	4	3	4	3	4	3	4	3	城镇	男	4	3	4	3	4	4	4	4	3	3	4	4	3	3.5	4	3.5	3.66667	3.5
3	3	3	3	3	3	3	3	3	3	3	3	农村	男	3	3	3	3	5	5	5	3	3	3	3	3	3	3	5	3	3.66667	3
3	3	3	3	4	3	3	4	4	4	4	4	农村	女	3	3	3	3	4	4	4	4	5	3	5	4	3	3	4	4	3.66667	3.5
3	3	3	3	4	4	3	3	3	3	3	2	城镇	男	4	3	4	4	4	4	3	3	4	4	3	4	4	3.75	3.66667	3.66667	3.69444	3.08333
4	3	4	4	4	3	4	4	4	4	3	4	农村	女	4	4	4	3	4	4	3	3	4	4	3	4	4	3.75	3.66667	3.66667	3.69444	3.75
4	3	4	3	4	3	3	3	4	4	3	4	城镇	女	4	3	5	3	4	4	3	3	4	5	3	4	3	3.75	3.66667	3.66667	3.69444	3.5
4	4	3	4	4	4	4	3	4	3	4	3	农村	女	4	3	4	4	4	3	4	3	4	3	4	4	4	3.75	3.66667	3.66667	3.69444	3.66667
4	3	4	3	4	3	4	3	4	3	4	4	城镇	男	4	3	4	4	3	4	4	4	3	4	4	4	3	3.75	3.66667	3.66667	3.69444	3.58333
4	4	4	4	4	4	4	4	4	4	4	4	农村	男	3	3	4	3	4	4	4	3	4	4	4	4	4	3.25	4	3.83333	3.69444	4
3	4	3	3	4	4	4	4	4	4	3	4	农村	男	4	3	3	3	4	4	4	4	4	4	4	4	3	3.25	4	3.83333	3.69444	3.66667
2	3	4	5	2	4	3	3	4	4	3	4	农村	女	4	4	3	4	5	3	4	3	3	3	3	4	4	3.75	4	3.33333	3.69444	3.41667
3	2	3	4	4	2	3	4	4	3	4	4	农村	女	4	4	4	3	5	4	3	3	4	4	2	4	3	3.75	4	3.33333	3.69444	3.33333
3	3	3	3	3	3	3	3	3	3	3	3	农村	女	4	4	4	4	4	4	4	4	3	3	3	3	3	4	4	3.16667	3.72222	3
4	4	4	4	3	4	4	3	4	4	4	4	城镇	女	4	4	4	4	4	4	3	3	4	3	4	4	3	4	3.66667	3.5	3.72222	3.83333
4	4	3	3	4	3	4	4	3	3	2	4	农村	男	4	4	3	3	4	4	4	3	4	4	3	4	4	3.5	4	3.66667	3.72222	3.41667
4	4	4	4	4	4	4	4	4	4	4	4	农村	女	4	4	4	4	4	4	4	4	3	3	3	3	3	4	4	3.16667	3.72222	4
3	3	3	3	3	3	3	3	4	4	4	4	农村	女	4	4	4	4	4	4	4	4	3	3	3	3	3	4	4	3.16667	3.72222	3.33333
3	2	2	3	3	3	3	3	4	3	3	3	农村	女	4	3	4	3	4	4	4	4	4	3	4	3	4	3.5	4	3.66667	3.72222	2.91667
4	3	3	4	3	4	4	3	4	3	4	3	城镇	女	3	4	3	4	4	4	4	4	4	4	3	4	3	3.5	4	3.66667	3.72222	3.5
3	3	4	4	4	4	4	4	4	3	4	4	农村	男	4	4	3	3	4	4	4	3	4	4	3	4	4	3.5	4	3.66667	3.72222	3.75
4	3	4	3	4	3	4	4	4	4	4	4	农村	女	4	3	4	3	4	4	4	4	4	3	4	4	3	3.5	4	3.66667	3.72222	3.75
3	3	3	3	3	3	3	3	3	3	3	3	农村	男	4	3	4	5	4	4	3	4	3	3	3	3	5	4	3.66667	3.5	3.72222	3
4	3	4	3	4	3	4	3	4	3	4	3	城镇	女	4	4	3	4	4	4	4	4	3	4	3	4	3	3.75	4	3.5	3.75	3.5
4	4	4	4	4	4	4	3	4	3	4	3	城镇	男	4	3	4	4	4	4	3	4	4	4	4	4	3	3.75	3.66667	3.83333	3.75	3.75
3	4	3	4	3	4	3	4	4	3	3	3	农村	女	4	4	3	4	4	4	4	4	3	4	3	3	4	3.75	4	3.5	3.75	3.41667
4	2	4	2	4	2	4	3	4	3	4	2	农村	男	4	4	3	4	4	4	4	4	3	4	3	3	4	3.75	4	3.5	3.75	3.16667
3	3	3	3	3	3	3	3	3	3	3	3	农村	男	4	3	3	3	4	4	4	4	4	4	4	4	4	3.25	4	4	3.75	3
3	4	4	4	3	4	4	4	4	4	4	4	农村	女	4	3	3	3	4	4	4	4	4	4	4	4	4	3.25	4	4	3.75	3.83333
4	4	4	3	3	3	3	3	3	3	4	4	农村	女	3	3	4	3	4	4	4	4	4	4	4	4	4	3.25	4	4	3.75	3.41667
4	3	4	3	4	3	4	3	4	3	4	3	农村	女	4	4	3	4	4	4	4	4	3	4	3	4	3	3.75	4	3.5	3.75	3.5
4	3	4	4	4	3	4	4	4	3	4	4	城镇	女	4	4	3	4	4	4	4	4	3	4	3	4	3	3.75	4	3.5	3.75	3.75
4	3	4	4	4	3	4	3	3	4	3	4	农村	男	4	4	3	4	4	4	4	3	4	3	4	3	4	3.75	4	3.5	3.75	3.58333
3	3	4	3	4	3	4	3	4	3	4	3	农村	男	4	4	3	4	4	4	4	3	4	3	4	3	4	3.75	4	3.5	3.75	3.41667
4	3	3	3	3	4	3	3	4	3	3	3	农村	男	4	4	3	4	4	4	3	4	4	4	4	3	4	3.75	3.66667	3.83333	3.75	3.25
3	3	3	3	3	3	3	3	3	3	3	3	农村	男	5	4	3	3	4	4	4	4	4	3	3	3	4	3.75	4	3.5	3.75	3
4	3	4	4	3	4	4	3	4	3	4	4	农村	女	4	4	4	4	3	4	4	4	3	4	4	4	3	4	3.66667	3.66667	3.77778	3.66667
4	4	4	4	4	4	4	4	4	4	4	4	农村	女	4	4	4	4	4	3	4	4	4	3	4	3	4	4	3.66667	3.66667	3.77778	4
4	4	4	4	4	4	4	4	4	3	3	5	农村	男	4	4	4	4	3	4	4	4	4	4	3	3	4	4	3.66667	3.66667	3.77778	3.91667
3	4	3	4	3	4	3	3	4	3	3	4	农村	男	4	3	4	3	5	4	4	4	3	3	4	3	4	3.5	4.33333	3.5	3.77778	3.41667
3	3	3	3	3	3	3	3	3	3	3	3	农村	女	4	4	4	4	4	4	4	4	4	3	3	3	3	4	4	3.33333	3.77778	3
5	5	5	5	5	5	5	5	5	5	5	5	农村	男	4	4	4	4	4	4	4	4	4	3	3	3	3	4	4	3.33333	3.77778	5
4	4	4	4	4	3	4	4	4	3	3	4	农村	女	4	4	4	4	4	4	4	3	4	3	4	3	3	4	4	3.33333	3.77778	3.75
3	3	3	4	3	4	3	3	3	3	3	3	农村	女	4	4	4	4	4	4	4	3	3	3	3	4	4	4	4	3.33333	3.77778	3.16667
5	5	3	4	4	5	4	4	4	5	5	4	农村	男	4	3	3	4	4	4	4	3	4	4	4	4	4	3.5	4	3.83333	3.77778	4.33333
3	3	3	3	3	3	3	3	3	3	3	3	城镇	女	4	4	3	3	4	5	3	4	5	4	3	4	3	3.5	4	3.83333	3.77778	3
4	4	4	4	4	4	4	4	4	4	4	4	农村	女	4	4	4	4	3	3	4	4	4	4	4	4	4	4	3.33333	4	3.77778	4
4	3	4	3	4	4	2	4	3	4	2	3	城镇	男	4	4	3	4	4	4	4	4	3	4	3	4	4	3.75	4	3.66667	3.80556	3.33333
4	3	4	3	4	3	4	4	3	4	3	3	城镇	男	4	4	3	4	4	4	3	4	4	4	3	5	4	3.75	3.66667	4	3.80556	3.5
4	4	3	4	3	4	4	3	4	3	4	4	农村	女	4	4	3	4	4	4	4	4	3	4	3	4	4	3.75	4	3.66667	3.80556	3.66667
3	4	3	4	3	3	3	3	3	4	4	3	农村	男	4	4	3	4	4	4	4	4	4	4	4	3	3	3.75	4	3.66667	3.80556	3.33333
3	3	3	3	4	3	3	4	4	3	3	4	农村	女	4	4	3	4	4	4	4	4	4	3	4	3	4	3.75	4	3.66667	3.80556	3.33333
4	3	4	4	3	4	4	3	4	4	3	3	农村	男	4	3	4	4	4	4	4	4	4	3	4	4	3	3.75	4	3.66667	3.80556	3.58333
4	4	3	4	4	3	4	3	4	3	4	4	农村	男	4	3	4	4	4	3	4	4	5	3	4	3	5	3.75	3.66667	4	3.80556	3.66667
3	3	4	4	3	4	4	4	3	4	4	4	城镇	女	4	5	3	3	3	4	4	3	4	5	4	4	4	3.75	3.66667	4	3.80556	3.66667
4	5	2	2	2	4	3	4	3	4	3	2	农村	男	5	4	5	3	3	4	3	5	3	3	4	5	3	4.25	3.33333	3.83333	3.80556	3.16667
3	4	4	4	3	4	4	4	4	4	4	4	农村	女	4	3	4	3	4	4	4	4	4	4	4	4	4	3.5	4	4	3.83333	3.83333
3	3	3	3	3	3	3	3	3	3	3	3	农村	男	4	4	3	3	4	4	4	4	4	4	4	4	4	3.5	4	4	3.83333	3
4	4	4	4	4	3	3	3	3	3	3	3	农村	女	4	4	4	4	4	4	4	3	3	3	4	4	4	4	4	3.5	3.83333	3.41667
3	3	3	3	3	3	3	3	3	3	3	3	农村	男	4	4	4	4	4	3	4	3	4	4	4	4	4	4	3.66667	3.83333	3.83333	3
3	4	3	4	2	4	3	4	3	4	3	4	农村	男	4	4	4	4	3	4	4	4	4	4	4	4	3	4	3.66667	3.83333	3.83333	3.41667
4	3	4	4	2	3	3	3	3	4	3	3	城镇	男	4	4	4	2	4	4	4	4	4	4	4	4	4	3.5	4	4	3.83333	3.25
4	3	4	3	4	3	3	3	4	4	3	3	农村	男	4	4	4	4	4	4	4	4	3	4	3	4	3	4	4	3.5	3.83333	3.41667
3	3	3	3	3	3	3	3	3	3	3	3	城镇	女	4	4	4	4	4	4	4	4	3	3	4	3	4	4	4	3.5	3.83333	3
4	4	3	4	4	4	4	4	4	4	4	4	农村	女	4	4	4	4	3	4	4	4	4	4	3	4	4	4	3.66667	3.83333	3.83333	3.91667
3	4	3	4	3	2	4	5	3	4	3	4	城镇	男	3	4	4	3	3	5	4	4	4	5	3	4	4	3.5	4	4	3.83333	3.5
3	3	3	3	3	3	3	3	3	3	3	4	城镇	女	3	3	4	3	5	4	4	4	4	4	4	4	4	3.25	4.33333	4	3.86111	3.08333
3	4	3	4	3	4	3	4	3	4	3	4	农村	女	3	5	4	3	4	4	4	3	4	5	4	3	4	3.75	4	3.83333	3.86111	3.5
3	3	4	3	4	3	4	4	4	4	4	4	农村	女	4	4	3	4	4	4	4	4	4	4	3	4	4	3.75	4	3.83333	3.86111	3.66667
4	2	4	2	4	4	4	2	3	3	4	2	农村	男	4	4	3	4	4	4	4	4	3	4	4	4	4	3.75	4	3.83333	3.86111	3.16667
4	4	4	4	4	3	3	3	4	3	3	3	城镇	女	4	4	4	4	4	3	4	4	4	4	4	4	4	4	3.66667	4	3.88889	3.5
4	4	4	4	4	4	4	4	4	4	4	4	农村	男	4	4	4	4	4	4	3	4	4	4	4	4	4	4	3.66667	4	3.88889	4
3	3	3	3	3	3	3	3	3	3	3	3	农村	女	4	4	4	4	4	3	4	4	4	4	4	4	4	4	3.66667	4	3.88889	3
3	4	3	4	4	3	3	3	4	3	4	3	农村	女	4	4	4	4	4	4	4	4	3	4	3	4	4	4	4	3.66667	3.88889	3.41667
4	4	4	4	3	3	3	3	3	3	3	3	城镇	男	4	4	4	4	4	4	4	3	3	4	4	4	4	4	4	3.66667	3.88889	3.33333
3	4	3	3	3	4	3	3	3	4	3	3	农村	男	4	4	4	4	4	3	5	3	4	4	4	3	4	4	4	3.66667	3.88889	3.25
3	3	3	4	3	4	4	4	4	4	4	4	农村	男	4	4	4	4	4	4	3	4	4	4	4	4	4	4	3.66667	4	3.88889	3.66667
3	3	3	3	3	3	3	3	4	4	4	4	农村	男	4	4	4	4	4	4	4	3	3	4	4	4	4	4	4	3.66667	3.88889	3.33333
5	5	5	5	5	5	5	5	5	5	5	5	农村	男	4	4	4	4	4	4	4	3	4	4	4	3	4	4	4	3.66667	3.88889	5
4	4	5	4	4	5	4	3	4	5	4	3	农村	男	3	4	4	5	5	4	3	4	3	4	3	4	4	4	4	3.66667	3.88889	4.08333
5	4	3	4	4	4	4	4	4	4	4	4	农村	男	3	4	3	4	3	4	5	5	3	5	4	4	4	3.5	4	4.16667	3.88889	4
3	4	3	4	3	4	3	4	4	4	3	4	农村	女	4	4	3	4	4	4	4	4	4	4	4	4	4	3.75	4	4	3.91667	3.58333
3	3	3	3	3	3	3	3	3	3	3	3	农村	女	3	4	4	4	4	4	4	4	4	4	4	4	4	3.75	4	4	3.91667	3
4	3	4	3	4	3	4	3	4	3	4	3	农村	男	4	4	3	4	4	4	4	4	4	4	4	4	4	3.75	4	4	3.91667	3.5
4	3	3	4	4	3	2	4	4	4	3	4	农村	女	5	4	4	4	3	4	4	4	4	4	3	4	4	4.25	3.66667	3.83333	3.91667	3.5
3	3	3	3	3	3	3	3	3	3	3	3	农村	男	3	4	4	4	4	4	4	4	4	4	4	4	4	3.75	4	4	3.91667	3
4	4	4	4	2	4	4	4	4	4	3	4	农村	女	4	4	3	4	4	4	4	4	4	4	4	4	4	3.75	4	4	3.91667	3.75
4	4	4	3	4	4	4	4	4	4	4	4	农村	男	4	4	4	3	4	4	4	4	4	4	4	4	4	3.75	4	4	3.91667	3.91667
4	4	4	4	4	4	4	4	4	4	4	4	城镇	女	5	3	3	4	4	4	4	4	4	4	4	4	4	3.75	4	4	3.91667	4
4	4	4	3	4	4	3	4	3	4	4	3	农村	女	4	3	4	4	4	4	4	4	4	5	4	4	3	3.75	4	4	3.91667	3.66667
4	4	3	4	5	5	4	4	4	5	4	5	农村	男	3	5	3	4	4	4	3	4	4	5	4	4	5	3.75	3.66667	4.33333	3.91667	4.25
3	3	3	4	4	4	4	4	4	4	4	4	农村	男	4	4	4	4	3	4	4	4	4	5	3	5	4	4	3.66667	4.16667	3.94444	3.75
3	3	3	4	2	3	4	4	4	4	4	4	农村	男	3	3	4	4	4	4	4	5	4	4	4	4	5	3.5	4	4.33333	3.94444	3.5
4	4	4	4	4	4	4	4	4	4	4	4	城镇	男	4	4	4	4	4	4	4	4	4	4	4	4	3	4	4	3.83333	3.94444	4
4	4	4	3	4	3	4	3	4	4	4	3	城镇	女	4	4	4	4	4	4	4	4	4	4	4	4	3	4	4	3.83333	3.94444	3.66667
4	4	4	4	4	4	4	4	4	4	4	4	农村	女	4	4	4	4	4	4	4	4	4	4	4	4	3	4	4	3.83333	3.94444	4
3	3	3	3	3	3	3	3	3	3	3	3	农村	男	4	4	4	4	4	4	4	4	4	4	4	4	3	4	4	3.83333	3.94444	3
3	4	3	4	3	4	3	4	3	4	4	3	农村	男	4	4	4	4	4	4	4	3	4	4	4	4	4	4	4	3.83333	3.94444	3.5
4	3	4	4	4	4	4	3	4	3	4	4	农村	女	4	4	4	4	4	5	4	3	4	4	3	4	4	4	4.33333	3.66667	4	3.75
4	4	4	4	4	4	4	4	4	4	4	4	农村	女	4	4	4	4	4	4	4	4	4	4	4	4	4	4	4	4	4	4
3	4	4	4	4	4	4	4	4	4	4	4	农村	女	4	4	4	4	4	4	4	4	4	4	4	4	4	4	4	4	4	3.91667
4	4	4	4	4	4	4	3	4	4	4	4	城镇	女	4	4	4	4	4	4	4	4	4	4	4	4	4	4	4	4	4	3.91667
3	3	3	3	3	3	3	3	3	3	3	3	城镇	女	4	4	4	4	4	4	4	4	4	4	4	4	4	4	4	4	4	3
3	3	3	3	3	3	2	2	2	2	2	2	农村	女	3	5	4	4	4	4	4	4	4	4	4	4	4	4	4	4	4	2.5
4	4	4	4	4	4	4	4	4	4	4	4	农村	女	4	4	5	3	4	4	4	4	4	4	4	4	4	4	4	4	4	4
4	4	5	3	4	4	5	4	5	4	3	4	农村	男	4	5	4	5	5	4	3	5	4	4	3	3	3	4.5	4	3.66667	4.05556	4.08333
4	3	4	3	5	5	5	5	5	5	5	5	农村	女	4	4	4	4	4	4	4	4	4	4	4	4	5	4	4	4.16667	4.05556	4.5
3	3	3	4	4	4	4	3	4	4	3	4	农村	男	4	4	4	4	4	4	4	5	4	4	4	4	4	4	4	4.16667	4.05556	3.58333
4	4	4	4	4	4	4	4	4	4	4	4	农村	女	4	4	4	4	4	4	4	4	4	4	4	4	5	4	4	4.16667	4.05556	4
4	3	4	3	3	4	3	4	3	4	3	4	城镇	男	4	4	5	4	4	4	4	4	4	4	4	4	4	4.25	4	4	4.08333	3.5
4	4	4	4	3	4	4	3	4	4	3	4	城镇	男	4	4	3	4	4	5	4	4	5	4	4	4	4	3.75	4.33333	4.16667	4.08333	3.75
4	4	3	4	3	4	4	3	4	3	4	3	城镇	男	5	4	3	5	4	5	3	5	4	4	3	4	4	4.25	4	4	4.08333	3.58333
4	4	4	4	4	4	4	4	4	4	4	4	城镇	女	4	5	4	4	4	4	4	4	4	4	4	4	4	4.25	4	4	4.08333	4
4	4	4	4	4	4	4	4	4	4	4	4	农村	女	4	4	4	4	4	4	4	4	4	4	4	5	5	4	4	4.33333	4.11111	4
4	4	4	4	4	4	4	4	4	4	4	4	农村	女	4	4	4	4	4	4	4	4	4	4	5	4	5	4	4	4.33333	4.11111	4
4	3	4	3	4	4	3	4	3	4	3	4	农村	男	4	4	4	4	4	4	5	4	4	3	4	4	5	4	4.33333	4	4.11111	3.58333
4	4	5	4	4	4	5	4	4	4	5	3	农村	女	4	5	4	3	3	5	4	4	5	4	5	4	4	4	4	4.33333	4.11111	4.16667
4	4	4	4	4	4	4	4	4	4	4	4	城镇	男	3	3	3	3	3	5	5	5	5	5	5	5	5	3	4.33333	5	4.11111	4
4	3	4	3	4	5	4	4	4	4	4	4	农村	男	4	3	4	4	4	5	4	4	4	5	4	4	5	3.75	4.33333	4.33333	4.13889	3.91667
5	4	4	5	4	3	4	4	4	5	3	3	城镇	女	4	4	4	3	5	5	3	5	3	5	4	5	4	3.75	4.33333	4.33333	4.13889	4
4	5	4	4	4	5	3	3	3	4	3	4	城镇	女	4	5	4	4	5	4	3	3	5	4	4	5	4	4.25	4	4.16667	4.13889	3.83333
3	4	4	4	4	3	4	3	3	3	4	3	农村	男	4	4	5	4	4	4	4	4	5	4	4	4	4	4.25	4	4.16667	4.13889	3.5
4	4	4	4	4	4	4	4	4	4	4	4	农村	女	5	4	4	4	4	4	4	5	4	4	4	4	4	4.25	4	4.16667	4.13889	4
3	3	3	3	3	3	3	3	3	3	3	3	农村	男	3	4	4	5	5	5	5	4	4	3	3	3	4	4	5	3.5	4.16667	3
2	2	2	2	2	2	2	2	2	2	2	2	农村	男	5	5	5	5	5	5	2	4	4	4	3	3	3	5	4	3.5	4.16667	2
5	4	5	4	5	4	5	4	5	4	5	4	农村	男	4	4	4	4	3	5	5	4	4	5	4	4	4	4	4.33333	4.16667	4.16667	4.5
3	2	3	2	3	2	3	3	4	3	3	3	农村	女	5	4	4	4	4	4	4	4	4	5	4	4	5	4.25	4	4.33333	4.19444	2.83333
4	4	4	4	4	4	4	4	4	4	4	4	农村	女	4	4	5	4	4	4	4	5	4	4	5	4	4	4.25	4	4.33333	4.19444	4
5	4	5	4	5	4	5	4	5	4	4	4	农村	女	4	5	4	4	5	3	4	4	5	5	4	4	4	4.25	4	4.33333	4.19444	4.41667
5	4	4	5	5	5	5	5	4	5	5	5	城镇	女	4	4	5	4	4	4	4	4	4	4	5	5	4	4.25	4	4.33333	4.19444	4.75
5	4	5	4	4	4	4	4	4	4	4	4	城镇	女	5	3	3	4	5	4	4	5	4	5	4	5	4	3.75	4.33333	4.5	4.19444	4.16667
3	4	4	4	4	4	4	4	4	4	4	4	城镇	女	4	5	4	4	4	5	4	3	4	4	5	4	4	4.25	4.33333	4	4.19444	3.91667
4	4	4	4	4	4	4	3	3	4	3	3	农村	男	5	4	5	5	4	4	4	3	4	5	3	4	4	4.75	4	3.83333	4.19444	3.66667
4	4	4	4	5	4	4	4	4	4	4	4	农村	男	4	4	4	4	5	4	4	5	4	4	5	4	4	4	4.33333	4.33333	4.22222	4.08333
3	3	3	3	3	3	3	3	3	3	3	3	农村	女	4	4	4	4	5	4	5	4	4	4	4	4	4	4	4.66667	4	4.22222	3
3	4	4	4	4	4	4	4	4	4	4	4	城镇	女	4	4	4	4	4	5	5	4	4	4	4	4	4	4	4.66667	4	4.22222	3.91667
3	4	3	3	3	3	3	3	3	3	3	3	农村	女	4	4	5	5	5	4	4	4	5	4	4	3	3	4.5	4.33333	3.83333	4.22222	3.08333
3	4	4	3	5	4	4	3	4	3	5	4	城镇	女	5	5	4	4	4	5	4	3	5	4	3	4	4	4.5	4.33333	3.83333	4.22222	3.83333
4	5	4	5	5	4	5	4	5	5	4	4	农村	男	4	4	5	4	4	5	4	4	4	4	5	4	4	4.25	4.33333	4.16667	4.25	4.5
3	3	4	3	4	4	4	4	4	4	4	4	农村	男	4	5	4	5	4	4	4	4	4	5	5	4	4	4.5	4	4.33333	4.27778	3.75
5	4	4	4	4	5	4	4	4	4	4	4	城镇	女	4	4	5	3	5	5	4	4	5	3	5	3	5	4	4.66667	4.16667	4.27778	4.16667
4	4	4	4	4	4	4	4	4	4	4	4	农村	男	4	4	4	4	5	5	5	4	4	4	4	4	4	4	5	4	4.33333	4
4	4	4	4	4	4	4	4	4	4	4	4	农村	女	4	4	4	4	4	4	4	5	5	5	5	5	5	4	4	5	4.33333	4
3	3	3	3	3	3	3	3	3	3	3	3	农村	女	5	5	5	5	5	5	5	3	3	3	3	3	3	5	5	3	4.33333	3
3	4	3	3	4	4	4	4	4	4	4	4	农村	男	4	4	4	4	5	5	5	4	4	4	4	4	4	4	5	4	4.33333	3.75
5	5	5	5	5	5	5	5	4	4	4	5	城镇	男	4	4	4	4	4	4	4	5	5	5	5	5	5	4	4	5	4.33333	4.75
3	3	3	3	3	3	3	3	3	3	3	3	农村	女	4	4	4	4	4	4	5	5	5	5	4	4	5	4	4.33333	4.66667	4.33333	3
3	4	4	3	3	4	3	3	4	4	4	3	农村	女	4	5	4	4	4	5	4	4	5	5	4	4	5	4.25	4.33333	4.5	4.36111	3.5
4	4	4	4	4	4	4	3	4	4	3	4	农村	女	4	5	5	5	5	4	4	4	4	4	4	4	4	4.75	4.33333	4	4.36111	3.83333
3	3	3	3	2	4	4	3	4	5	3	5	城镇	女	5	5	4	3	5	3	4	4	5	5	5	5	5	4.25	4	4.83333	4.36111	3.5
4	4	4	4	2	3	4	4	4	4	3	4	城镇	女	4	3	4	4	5	4	5	5	5	4	5	4	5	3.75	4.66667	4.66667	4.36111	3.66667
4	4	5	4	4	5	4	4	5	4	4	4	城镇	男	5	4	5	4	4	5	4	5	4	4	5	4	4	4.5	4.33333	4.33333	4.38889	4.25
3	3	3	3	3	3	3	3	3	3	3	3	城镇	男	3	3	5	3	4	5	5	5	5	5	5	5	5	3.5	4.66667	5	4.38889	3
4	4	4	5	4	5	5	4	5	4	5	4	农村	女	5	4	4	4	4	5	4	5	4	5	5	4	5	4.25	4.33333	4.66667	4.41667	4.41667
5	5	5	5	5	5	5	5	5	5	5	5	农村	男	4	4	5	4	4	4	4	5	5	5	5	5	5	4.25	4	5	4.41667	5
4	4	3	4	4	4	4	2	4	4	2	4	城镇	男	5	4	5	5	5	5	5	3	4	4	2	4	4	4.75	5	3.5	4.41667	3.58333
5	4	5	5	4	3	5	4	5	4	5	4	农村	男	5	5	4	4	5	4	4	5	4	5	4	5	4	4.5	4.33333	4.5	4.44444	4.41667
3	4	4	3	4	4	4	4	4	4	4	4	农村	男	4	4	5	4	5	4	5	4	5	4	5	5	4	4.25	4.66667	4.5	4.47222	3.83333
4	4	4	4	4	4	4	4	4	4	4	4	农村	男	4	4	5	5	5	5	5	4	4	4	4	4	4	4.5	5	4	4.5	4
4	4	4	4	4	4	4	4	4	4	4	4	农村	女	4	4	4	4	4	5	5	5	5	5	5	5	5	4	4.66667	5	4.55556	4
5	5	5	5	5	4	4	5	5	4	5	5	农村	女	5	5	4	5	5	4	4	5	5	5	4	5	4	4.75	4.33333	4.66667	4.58333	4.75
4	5	3	5	4	4	4	4	3	5	5	5	农村	男	5	5	4	5	4	5	4	4	4	5	5	5	5	4.75	4.33333	4.66667	4.58333	4.25
3	3	2	3	3	3	3	3	3	3	2	3	农村	男	3	4	4	4	5	5	5	5	5	5	5	5	5	3.75	5	5	4.58333	2.83333
2	4	2	3	3	3	3	4	3	3	3	4	农村	男	2	5	4	4	5	5	5	5	5	5	5	5	5	3.75	5	5	4.58333	3.08333
5	4	3	3	5	3	4	5	3	3	3	5	农村	女	2	4	4	5	5	5	5	5	5	5	5	5	5	3.75	5	5	4.58333	3.83333
5	5	5	5	5	5	5	5	5	5	5	5	农村	男	5	5	5	5	5	4	4	5	4	5	4	4	5	5	4.33333	4.5	4.61111	5
4	4	4	4	3	4	4	4	3	3	4	4	城镇	女	5	5	4	4	5	5	5	5	4	5	4	4	5	4.5	5	4.5	4.66667	3.75
5	4	5	5	5	5	5	5	5	5	5	5	城镇	男	5	5	5	4	5	4	5	4	5	5	4	5	5	4.75	4.66667	4.66667	4.69444	4.91667
5	5	5	5	5	5	5	5	5	5	5	5	农村	男	5	5	4	5	5	5	5	5	4	5	4	5	4	4.75	5	4.5	4.75	5
5	5	5	5	5	5	5	5	5	5	5	5	农村	女	4	5	5	4	5	5	5	5	5	5	5	4	5	4.5	5	4.83333	4.77778	5
5	5	5	5	5	5	5	5	5	5	4	5	农村	男	3	5	5	5	5	5	5	5	5	5	4	5	5	4.5	5	4.83333	4.77778	4.91667
4	5	5	4	4	5	4	5	5	5	5	5	农村	男	5	5	5	5	5	5	4	5	5	5	4	4	5	5	4.66667	4.66667	4.77778	4.66667
4	5	5	4	5	4	4	4	5	4	5	4	农村	男	4	5	5	5	4	5	5	5	5	5	5	5	5	4.75	4.66667	5	4.80556	4.41667
4	5	4	5	4	5	4	5	5	4	5	4	农村	女	4	5	5	5	5	5	5	5	5	5	4	5	5	4.75	5	4.83333	4.86111	4.5
5	5	5	5	3	3	3	3	3	3	3	3	农村	女	5	5	5	5	5	5	5	5	5	5	5	5	5	5	5	5	5	3.66667
