# Supplementary material for: The English Debating Self-Efficacy Scale: Scale development, validation, and psychometric properties
Source: PLoS One. 2025 Feb 26;20(2):e0314879. doi: 10.1371/journal.pone.0314879 (PMC11864526; doi:10.1371/journal.pone.0314879)
Supplement: S2 Dataset — (XLSX) [file pone.0314879.s003.xlsx]

## Sheet: EFA
EPSSS1	EPSSS2	EPSSS3	EPSSS4	EPSSS5	EPSSS6	EPSSS7	EPSSS8	EPSSS9	EPSSS10	EPSSS11	EPSSS12	BP	Gender	DS1	DS2	DS3	DS4	TC1	TC2	TC3	LP1	LP2	LP3	LP4	LP5	LP6
3	3	3	3	3	3	3	3	3	3	3	3	农村	女	3	3	3	3	3	3	3	4	3	3	3	3	3
4	4	4	3	3	3	3	4	3	4	3	3	农村	女	4	4	4	4	4	4	4	4	4	4	4	4	3
3	3	3	3	3	3	3	3	3	3	3	3	农村	女	3	3	3	3	4	3	3	3	3	3	3	3	3
3	3	3	3	2	3	3	3	3	3	3	3	农村	男	3	3	3	3	4	4	4	3	3	3	3	3	3
3	3	3	3	4	3	3	3	3	3	3	3	农村	女	4	4	3	3	3	3	3	3	3	3	3	3	3
3	3	3	3	3	3	3	3	3	3	3	3	农村	女	3	3	3	3	3	3	3	3	3	2	3	2	3
3	3	3	4	2	3	3	3	4	3	3	3	城镇	女	4	4	4	4	4	4	4	4	4	3	4	3	4
2	2	2	2	2	2	2	2	2	2	2	2	农村	女	1	1	1	1	1	1	1	1	1	1	1	1	1
1	1	1	1	1	1	1	1	1	1	1	1	农村	男	1	1	1	1	1	1	1	1	1	1	1	1	1
4	3	4	4	3	4	3	4	3	4	3	3	农村	男	4	4	4	3	4	4	4	4	4	4	4	4	4
3	3	3	3	3	3	2	3	3	3	3	3	农村	女	3	3	3	3	3	3	3	3	3	3	3	4	4
3	3	3	3	3	3	3	3	3	3	3	3	农村	男	4	4	3	4	3	3	3	3	3	3	3	3	3
4	3	3	4	4	3	4	3	4	4	4	3	农村	女	4	4	4	4	4	4	4	4	4	4	4	4	4
3	3	3	3	3	3	3	3	3	3	3	3	农村	女	3	3	3	4	3	3	3	3	3	3	3	3	3
3	3	3	3	3	3	3	3	3	3	3	3	城镇	女	3	4	4	4	4	4	4	4	4	4	4	4	4
3	3	3	4	3	2	3	3	4	3	3	3	农村	女	3	3	4	3	3	3	3	3	3	3	3	3	3
4	4	3	4	4	3	4	3	4	3	4	3	农村	男	4	4	4	4	4	4	4	3	4	4	3	4	4
3	3	3	3	3	3	3	3	3	4	3	3	农村	女	3	3	3	3	3	3	3	3	3	3	3	3	3
3	2	2	2	2	2	2	2	3	3	3	3	城镇	女	2	2	3	2	3	3	3	3	3	3	3	3	3
2	2	2	2	2	2	2	2	2	2	2	2	农村	女	3	3	3	3	4	4	4	3	3	3	3	3	3
3	3	3	3	3	3	3	3	3	3	3	3	农村	女	3	3	3	3	4	4	4	3	3	3	3	3	3
3	3	3	3	2	2	3	3	3	3	3	3	农村	女	3	3	3	3	3	3	3	3	3	3	3	3	3
3	4	3	4	3	3	4	4	3	3	3	3	农村	男	3	3	3	3	3	3	3	2	3	2	3	3	3
3	3	3	3	3	3	3	3	3	3	3	3	农村	女	5	4	4	4	4	4	4	4	4	4	4	4	4
3	3	3	3	3	3	3	3	3	3	3	3	城镇	男	4	3	3	3	3	3	3	3	3	3	3	3	3
3	3	3	3	3	3	3	4	3	3	4	3	城镇	女	3	3	3	3	3	3	4	4	3	3	3	3	3
3	3	3	3	3	3	3	3	3	3	3	3	农村	男	4	4	4	4	3	3	3	3	3	3	3	3	3
4	4	4	4	4	4	4	4	4	4	4	4	农村	女	4	4	4	4	3	3	3	3	3	3	3	3	3
3	3	3	3	3	3	3	3	3	3	3	3	城镇	女	4	4	4	4	3	3	3	3	3	3	3	3	3
3	3	3	4	3	2	3	3	3	3	3	3	农村	男	3	3	3	3	4	4	3	3	3	3	3	3	3
4	4	4	4	4	4	4	4	4	4	4	4	农村	女	4	4	4	4	4	3	4	4	4	4	4	4	4
3	3	3	3	3	3	3	3	3	3	3	3	农村	女	2	2	2	2	3	3	3	3	3	3	3	3	3
3	3	3	3	3	3	3	3	3	3	3	3	农村	男	3	3	3	3	4	4	3	3	3	3	3	3	3
4	4	4	4	4	4	4	4	4	4	4	4	农村	女	4	4	4	4	4	4	4	4	3	4	3	4	3
3	3	3	3	3	3	3	3	3	3	3	3	农村	女	4	4	4	4	4	4	4	4	3	4	3	4	3
4	4	4	4	4	4	4	4	4	4	4	4	农村	男	2	2	2	2	3	3	3	2	2	2	2	2	2
4	4	4	4	4	4	4	4	4	4	4	4	城镇	女	4	4	4	4	4	4	4	3	3	3	3	3	3
2	3	3	3	2	3	3	3	3	3	3	3	农村	女	3	3	3	2	3	4	3	3	3	3	3	3	3
2	2	2	2	2	2	2	2	2	2	2	2	农村	男	3	3	3	3	3	3	3	2	2	2	2	2	2
4	4	4	4	3	3	3	3	3	3	3	3	农村	男	3	3	3	3	3	3	3	2	2	2	2	2	2
4	3	3	3	3	3	3	3	3	3	3	3	农村	女	4	3	2	3	3	3	3	3	3	3	3	3	3
3	3	3	3	4	3	3	3	3	3	3	3	农村	男	3	3	4	3	3	3	3	3	3	3	3	3	3
4	4	4	4	4	4	4	4	4	4	4	4	农村	女	4	4	3	3	3	3	3	3	3	3	3	3	3
3	3	3	3	3	3	3	3	3	3	3	3	农村	女	3	3	3	3	3	3	3	3	3	3	4	4	4
3	3	3	3	3	3	3	4	3	2	3	4	农村	女	4	4	4	3	3	3	3	3	3	3	3	3	3
3	2	3	3	3	3	3	3	3	3	3	3	农村	男	4	4	3	3	4	4	3	3	3	3	3	3	3
5	5	5	5	5	5	5	5	5	4	5	4	农村	男	5	5	5	5	5	5	5	5	5	5	5	5	5
3	3	3	3	3	3	3	3	3	3	3	3	农村	男	3	3	3	3	3	3	3	3	3	3	3	3	4
3	3	3	3	3	3	3	3	3	3	3	3	农村	女	3	3	3	3	3	3	3	3	4	3	3	3	3
3	3	3	3	3	3	3	3	3	3	3	3	农村	男	3	3	3	3	4	4	4	3	3	3	3	3	3
3	3	3	3	3	3	3	3	3	3	3	3	城镇	女	3	3	3	3	4	4	4	3	3	3	3	3	3
4	3	3	3	3	3	3	4	3	4	3	4	农村	女	3	3	4	3	4	4	4	3	3	3	3	3	3
3	3	3	3	3	3	3	3	3	3	3	3	农村	男	3	3	3	3	3	3	3	4	4	4	4	4	4
3	3	3	3	3	3	3	3	3	3	3	3	城镇	女	4	4	4	4	5	5	5	5	5	5	5	5	5
4	4	3	3	3	4	3	3	3	3	3	3	农村	女	3	3	3	3	3	3	3	3	3	4	3	3	3
3	3	3	3	3	3	3	3	3	3	3	3	城镇	女	4	4	4	4	4	4	4	4	4	3	3	3	3
3	3	3	3	3	3	3	3	3	3	3	3	农村	女	4	4	3	3	4	3	3	3	3	3	3	3	3
4	4	4	4	4	4	4	4	4	4	4	4	农村	男	3	3	3	3	3	3	3	3	3	4	4	4	4
3	3	3	4	3	4	4	4	4	3	4	4	农村	女	3	3	3	3	3	3	3	3	3	4	4	4	4
3	3	3	3	3	3	3	3	3	3	3	3	农村	男	3	3	3	3	4	4	4	4	4	4	4	4	4
3	4	4	4	3	4	4	3	4	3	4	3	农村	女	3	3	3	3	4	4	4	3	3	3	3	3	3
3	3	4	3	3	4	3	4	3	4	3	4	农村	男	4	4	4	4	4	4	4	4	3	4	3	4	4
3	4	3	4	3	4	3	4	3	4	3	4	城镇	男	3	4	3	4	4	4	4	3	3	3	3	3	3
3	3	3	3	3	3	3	3	3	3	3	3	农村	男	4	4	4	4	4	4	3	3	3	3	3	3	3
5	5	5	5	5	5	5	5	3	3	3	3	农村	女	5	5	5	5	4	4	4	5	5	5	5	5	5
3	3	2	3	2	3	3	2	3	3	2	3	农村	男	2	3	3	3	2	2	2	2	2	2	2	2	2
4	4	4	4	3	4	4	4	4	4	3	4	农村	女	4	4	4	4	4	4	4	4	5	5	5	4	4
3	2	3	3	3	3	3	3	3	3	3	3	农村	女	3	3	3	3	3	3	3	3	4	3	4	3	3
3	3	3	4	3	2	3	4	3	3	4	3	农村	女	3	4	2	3	3	3	3	3	3	3	3	3	3
2	2	2	2	3	3	3	3	2	2	3	2	农村	男	3	3	3	3	3	3	3	3	3	3	2	3	3
2	2	2	2	2	2	2	2	2	2	2	2	农村	男	2	2	2	2	3	3	3	2	2	3	2	2	2
3	4	4	5	4	5	5	5	5	5	5	5	农村	男	5	4	4	4	4	4	4	4	4	4	4	5	5
3	3	3	3	3	3	3	3	3	3	3	3	农村	男	3	3	4	4	3	4	3	3	3	3	3	3	3
3	3	3	3	3	3	3	3	3	3	3	3	农村	男	3	3	3	3	3	4	4	3	3	3	3	3	3
3	4	4	3	3	3	4	3	3	3	4	3	农村	女	3	3	3	3	3	4	3	4	3	4	3	3	3
3	3	3	4	3	4	3	4	3	3	4	3	农村	男	3	4	3	3	3	3	3	3	4	3	4	3	3
3	3	3	3	3	3	3	3	4	3	3	3	农村	女	3	3	3	3	3	3	3	4	3	4	3	4	3
5	4	5	4	5	4	4	4	4	4	4	4	城镇	女	4	4	5	4	4	4	4	4	4	4	4	4	4
3	3	3	3	4	3	3	3	3	3	3	3	农村	女	3	3	3	3	4	3	3	3	3	3	3	4	3
3	3	3	3	3	3	3	3	3	3	3	3	农村	女	4	4	4	4	4	4	4	3	3	4	4	4	4
4	4	4	3	4	3	4	3	3	4	3	4	农村	男	4	4	3	4	4	4	4	4	3	4	3	4	4
3	3	3	3	3	3	3	3	3	3	3	3	农村	男	3	3	3	3	3	3	3	2	2	2	2	3	3
4	3	4	3	3	4	4	3	4	3	4	3	农村	女	4	4	3	4	4	4	4	4	3	4	3	4	3
3	3	3	3	3	3	3	3	2	2	2	2	农村	女	3	2	2	2	4	3	3	3	3	3	3	3	3
2	2	3	3	3	2	3	3	3	3	3	3	农村	女	3	3	4	3	3	3	3	3	4	3	3	3	3
3	3	2	3	2	2	2	2	3	2	3	2	农村	女	2	2	2	2	2	2	3	3	3	3	3	3	3
3	3	3	3	3	3	3	3	3	3	3	3	城镇	女	5	5	5	5	5	4	4	4	4	4	4	4	4
3	3	3	3	3	3	3	3	3	3	2	2	农村	男	3	3	2	3	3	2	3	3	3	3	3	3	3
3	3	3	3	3	3	3	3	3	3	3	3	农村	男	3	3	4	3	3	3	3	3	3	3	3	4	3
5	5	5	5	5	5	5	5	5	5	5	5	城镇	男	5	5	5	4	4	4	4	5	5	5	5	5	5
3	4	3	4	3	3	3	3	2	3	3	3	农村	男	3	3	4	3	3	3	3	3	3	3	4	3	3
3	3	3	3	3	3	3	3	3	4	3	4	农村	女	3	3	3	3	3	3	3	3	3	3	2	2	3
3	4	4	3	4	3	4	3	3	4	4	4	农村	女	4	4	3	4	4	4	3	3	4	4	4	4	4
3	3	3	3	3	3	3	3	3	3	3	3	农村	男	4	3	4	4	4	4	4	3	3	3	3	3	4
3	4	3	3	3	3	3	3	3	3	3	3	农村	女	3	3	3	3	4	4	3	4	4	3	3	3	3
4	4	4	4	4	4	4	4	4	4	4	4	农村	女	4	4	4	4	4	3	4	4	3	3	3	3	3
3	3	3	3	3	3	3	3	3	3	3	3	农村	男	3	3	3	3	3	3	3	3	2	3	3	3	3
2	3	2	4	3	2	3	4	3	4	4	4	农村	男	4	3	3	4	3	4	4	3	3	3	3	3	3
3	4	4	4	3	4	4	4	4	4	4	4	城镇	女	3	3	3	3	4	4	4	3	4	4	3	3	3
3	3	3	3	3	3	3	3	3	3	3	3	城镇	女	3	3	3	3	4	4	4	4	4	3	3	3	3
3	3	2	3	2	2	2	2	2	2	2	2	农村	女	2	3	3	3	3	3	3	3	2	3	2	2	2
3	2	2	3	4	3	3	3	3	4	2	3	农村	女	3	3	4	3	4	3	3	3	3	4	3	4	3
2	4	3	4	3	4	3	4	4	3	4	2	农村	女	4	4	3	4	3	4	4	4	4	4	4	4	4
3	3	2	3	3	3	3	3	3	2	2	2	农村	女	2	2	2	2	4	3	3	2	2	2	2	2	2
3	3	3	3	3	3	3	3	3	3	3	3	农村	男	3	3	4	3	3	3	3	3	4	3	3	3	3
4	4	4	4	4	4	4	4	4	4	4	4	农村	女	3	4	4	4	4	4	4	4	3	3	4	4	4
3	3	3	4	3	3	4	2	4	2	4	4	农村	男	2	2	2	3	2	2	2	2	3	2	3	2	3
4	3	4	4	4	3	3	4	4	3	3	4	农村	男	4	4	3	4	4	4	3	4	4	4	3	4	4
4	3	4	3	4	3	4	3	4	4	4	3	农村	女	4	4	3	3	4	4	4	4	3	4	3	4	3
3	3	3	4	3	3	3	3	3	3	3	3	农村	女	3	3	3	3	4	4	4	3	3	3	4	3	3
4	3	4	3	5	3	4	3	4	5	3	4	城镇	女	4	4	3	4	4	4	3	4	3	4	3	4	3
2	2	2	2	2	2	2	2	2	2	2	2	农村	男	4	4	4	4	3	4	4	3	3	4	4	3	4
3	3	4	3	3	4	3	4	3	4	3	4	农村	男	4	3	3	3	3	3	3	3	4	3	4	3	3
4	4	4	4	3	4	3	4	3	4	3	4	农村	女	5	5	5	5	5	5	5	4	4	4	4	4	4
4	3	4	3	3	3	3	3	3	3	3	4	农村	女	4	4	4	4	3	4	3	3	4	3	4	4	4
4	3	3	4	4	4	4	4	4	4	3	3	城镇	女	3	3	2	2	3	3	3	3	3	3	3	4	4
3	4	3	3	3	4	4	3	3	4	4	3	农村	女	4	3	4	3	3	3	3	3	4	3	4	3	3
4	3	4	3	4	4	4	4	3	4	3	4	农村	男	3	3	3	3	4	4	4	4	3	3	4	4	3
3	3	3	3	3	3	3	3	3	3	3	3	城镇	女	3	3	3	3	3	3	3	3	3	3	3	3	3
4	4	4	4	4	4	4	4	4	4	4	4	城镇	女	3	3	3	4	3	3	3	4	3	3	4	3	4
5	5	5	5	5	5	5	5	5	5	5	5	农村	男	4	4	5	5	4	4	4	4	5	4	5	4	5
3	3	3	3	3	3	3	3	3	3	3	3	农村	女	3	3	4	3	3	4	3	3	3	3	3	4	3
4	3	3	3	4	3	3	4	4	3	4	3	农村	女	3	3	3	3	4	3	3	4	3	4	3	4	4
3	3	3	3	3	3	3	3	3	3	3	3	城镇	男	4	4	4	4	3	3	3	4	4	3	3	4	4
4	3	3	4	3	3	4	3	4	3	3	4	农村	男	4	4	3	4	4	4	4	4	4	3	4	3	3
4	5	4	4	5	4	4	5	5	4	4	5	农村	女	4	4	4	5	4	4	4	4	5	4	5	4	5
3	3	3	2	2	3	2	3	2	3	3	3	农村	女	3	4	3	4	3	3	3	3	3	3	3	3	3
4	3	4	4	4	3	4	3	4	4	4	3	农村	女	4	3	3	3	3	3	3	3	3	4	3	3	4
2	2	2	2	2	2	2	3	3	3	3	3	城镇	男	3	4	4	4	3	3	3	3	4	3	4	3	4
4	3	4	4	3	4	4	4	4	3	4	3	城镇	男	4	4	4	3	4	4	4	3	4	4	3	4	4
4	3	4	3	4	3	3	3	3	3	3	3	农村	男	4	4	3	4	3	3	3	3	4	3	4	3	4
4	4	4	4	4	4	4	4	4	4	4	4	农村	女	4	4	4	4	4	4	3	4	3	4	3	4	4
4	4	4	4	3	3	4	4	4	4	4	4	农村	女	4	3	3	4	4	4	4	4	3	3	4	4	4
3	3	3	3	3	3	3	3	3	3	3	3	农村	女	4	3	3	3	3	3	3	2	4	3	3	3	3
2	2	2	3	2	2	3	3	3	4	3	3	农村	女	3	3	2	3	3	2	3	2	3	3	3	3	2
3	3	3	3	3	3	3	3	3	4	3	3	农村	女	3	3	3	3	5	3	3	3	3	3	3	3	3
3	3	3	3	4	4	4	4	4	4	4	4	农村	男	4	4	4	4	4	4	3	3	4	4	4	3	4
2	2	2	3	3	3	3	3	3	3	3	3	城镇	男	4	4	5	4	4	4	4	4	5	4	5	5	5
4	4	3	3	3	3	3	4	3	3	4	3	农村	男	4	4	3	4	4	3	3	3	4	4	3	4	4
4	4	4	4	3	3	3	3	4	3	4	3	城镇	男	4	3	3	4	4	3	3	4	4	4	4	4	4
4	3	4	4	4	3	3	4	4	4	4	3	农村	男	4	3	4	4	4	4	4	3	4	4	4	4	3
3	3	3	3	3	3	4	4	3	3	3	3	城镇	男	3	3	3	4	3	3	3	4	4	4	3	4	3
4	3	3	3	3	4	3	3	4	3	3	4	农村	女	4	4	3	4	4	3	3	4	3	4	3	3	3
4	3	4	4	4	3	3	3	3	3	3	4	农村	男	4	4	3	4	4	4	3	3	4	4	3	4	4
3	2	3	3	3	3	3	3	3	4	3	3	农村	女	3	3	3	3	4	4	3	3	3	3	4	3	3
3	3	3	3	3	3	3	3	3	3	3	3	农村	女	4	4	4	4	4	3	4	3	4	4	4	4	4
4	3	4	3	4	4	4	4	4	4	4	4	农村	男	3	3	3	4	4	4	4	4	3	4	3	4	4
3	4	2	4	4	4	3	4	4	3	4	3	城镇	女	4	3	4	4	4	4	4	4	3	4	4	4	3
3	3	3	3	4	4	3	3	3	4	3	3	农村	女	4	3	4	3	4	4	4	4	3	4	4	4	3
4	3	4	3	4	4	4	4	4	4	4	3	农村	男	3	3	4	4	4	4	4	4	3	4	3	4	4
4	3	3	4	3	3	4	3	4	3	3	4	城镇	女	3	3	4	4	4	4	4	4	3	4	3	4	4
3	4	3	4	2	2	3	2	3	4	3	4	农村	女	3	3	3	3	3	3	2	3	3	2	2	3	3
3	4	3	4	3	4	3	4	3	4	3	4	城镇	女	3	3	4	3	3	3	3	3	4	4	4	3	3
2	2	4	3	4	2	2	4	4	4	2	4	农村	男	4	3	4	4	4	3	4	4	4	4	4	3	4
4	3	4	4	4	3	4	4	4	4	3	4	农村	男	4	4	4	4	4	4	4	3	4	3	3	4	4
3	4	3	4	3	4	3	4	3	4	3	4	农村	女	4	4	3	4	3	3	3	3	4	3	3	3	4
4	3	4	3	4	3	4	3	4	3	4	3	城镇	男	4	4	3	4	3	4	4	4	3	4	3	4	3
4	3	4	3	4	3	4	4	4	3	4	4	农村	男	4	4	3	4	3	3	3	4	3	4	3	4	3
3	2	3	2	3	2	3	2	3	3	3	3	农村	男	4	4	4	3	4	4	4	3	4	4	3	4	3
2	2	3	3	2	2	3	3	3	2	4	3	农村	男	4	4	3	4	4	3	3	3	3	4	4	4	4
5	4	5	5	4	5	4	5	4	4	4	4	农村	女	3	3	4	4	4	3	3	4	4	4	4	4	5
4	3	3	4	4	3	3	3	3	4	3	3	农村	男	3	3	3	4	3	3	3	3	4	4	3	4	4
2	3	2	2	3	2	3	2	3	2	3	3	农村	男	2	2	2	2	3	3	2	2	3	2	3	2	3
4	4	4	4	4	4	4	4	4	4	4	4	城镇	女	3	4	4	4	4	4	3	4	4	4	4	3	3
4	3	3	3	3	4	4	4	4	3	4	3	农村	女	4	4	3	4	4	4	3	3	3	4	4	4	4
3	3	3	3	3	3	3	3	3	3	3	3	农村	女	3	3	3	3	3	3	3	3	3	4	3	2	3
4	4	4	4	4	4	4	4	4	4	4	4	农村	男	4	3	4	3	4	4	4	4	3	4	3	4	3
4	2	4	3	4	3	4	3	3	3	4	3	农村	女	4	4	4	3	4	3	4	4	4	4	4	3	3
4	3	4	4	4	3	4	4	3	4	4	3	农村	女	3	4	3	3	3	3	3	3	3	4	3	4	3
3	2	2	2	2	2	2	2	3	3	2	3	农村	女	2	2	2	3	3	3	3	2	3	3	2	2	3
3	3	3	3	3	3	3	4	3	4	3	3	农村	男	3	3	4	3	4	4	4	4	4	4	3	3	3
5	5	5	5	5	5	5	5	5	5	5	5	城镇	男	4	4	4	5	4	5	5	4	5	4	5	4	5
3	4	3	3	3	3	3	3	3	3	3	3	城镇	男	4	4	3	4	3	3	3	4	3	4	4	3	4
3	3	4	4	4	3	4	3	4	3	4	3	农村	男	4	3	4	3	4	3	3	4	4	3	4	3	4
4	4	4	3	3	4	4	4	4	4	4	4	城镇	男	4	4	4	4	4	4	4	5	4	4	5	4	4
4	4	3	4	3	3	4	4	4	4	3	3	农村	女	4	4	4	3	4	4	3	3	3	4	3	3	3
3	2	3	3	4	3	2	3	3	3	3	3	农村	男	4	4	3	4	4	4	3	3	4	4	3	4	3
3	3	3	3	3	4	4	3	3	4	3	3	农村	女	3	3	3	3	3	3	4	3	3	3	4	3	4
4	4	4	4	4	3	5	4	3	4	4	3	农村	女	4	3	4	4	4	2	3	3	3	3	3	3	3
3	3	3	3	3	3	3	3	3	3	4	3	农村	女	3	3	3	4	3	3	4	4	3	3	3	4	4
2	2	2	2	2	2	2	2	3	3	3	2	农村	女	4	3	3	3	5	3	3	3	3	3	3	3	4
3	3	3	3	3	3	3	3	3	3	3	3	农村	女	3	3	3	4	3	4	4	4	3	3	4	3	3
3	3	3	3	2	3	3	2	3	4	3	3	农村	女	3	4	4	3	3	3	3	3	4	3	3	4	3
3	2	2	2	3	3	3	3	2	2	2	2	农村	女	3	3	3	3	2	3	3	3	3	3	3	2	2
3	3	2	3	3	2	3	2	3	2	4	3	农村	女	3	4	3	3	3	3	2	3	3	3	3	3	3
4	4	4	3	5	4	4	4	4	4	3	4	农村	男	4	5	4	4	4	4	4	4	4	3	4	4	4
4	3	4	4	4	3	4	4	3	4	3	4	农村	男	3	3	3	4	3	3	4	4	3	4	3	4	4
4	5	4	4	4	4	5	4	4	5	4	4	农村	女	4	5	5	5	4	4	5	5	4	4	5	4	4
4	4	4	4	3	3	2	3	3	3	2	3	农村	男	3	3	2	3	2	3	3	2	3	3	3	2	3
2	2	3	3	2	3	2	3	3	2	2	2	农村	男	2	2	3	3	2	3	3	2	3	2	3	2	3
3	3	3	3	3	3	3	3	3	3	3	3	农村	男	4	4	3	4	3	3	4	4	3	3	3	3	3
2	3	3	3	3	3	4	3	3	4	2	4	农村	男	4	3	4	3	3	4	4	4	3	4	3	4	4
3	4	3	4	3	4	3	4	4	4	4	3	农村	女	4	4	3	4	3	3	3	4	3	3	4	3	4
3	3	2	3	3	3	3	3	3	3	3	3	城镇	男	4	4	3	3	4	3	3	4	3	3	4	3	3
3	3	3	3	3	3	3	3	3	3	3	3	农村	女	3	3	3	3	5	3	3	3	3	3	3	3	3
4	3	3	4	3	4	3	3	4	3	4	3	农村	男	4	3	4	3	4	3	3	3	4	3	3	4	3
2	2	2	2	2	2	2	2	2	2	1	1	农村	男	2	1	1	1	2	2	2	2	2	2	1	1	1
4	4	4	4	4	4	4	4	4	4	4	4	农村	女	4	3	3	4	4	4	3	3	4	4	3	4	4
4	3	4	3	3	4	3	4	3	4	3	3	农村	男	4	4	3	3	4	3	4	3	4	3	3	3	3
4	3	4	3	4	3	4	3	3	4	3	4	城镇	男	4	3	4	4	3	3	4	4	3	3	4	3	4
2	2	2	2	2	2	2	2	2	2	2	4	农村	男	3	3	2	2	3	3	2	3	2	2	3	2	2
3	4	3	4	3	3	3	4	4	3	3	4	城镇	女	4	3	4	3	4	4	3	4	3	3	3	3	4
4	4	3	3	3	3	3	3	3	3	3	3	农村	女	4	4	3	3	3	3	3	3	3	3	4	4	4
4	4	4	4	4	4	4	4	4	4	4	4	农村	女	5	5	5	4	5	4	4	4	5	4	5	4	5
3	3	3	2	3	2	3	2	3	2	3	3	农村	男	3	3	4	3	3	3	3	3	3	2	3	2	3
4	5	4	5	4	5	5	4	5	4	5	4	农村	女	5	5	4	5	4	4	5	5	4	5	4	5	4
4	2	2	3	4	3	3	3	4	2	4	3	农村	女	4	3	4	3	4	4	3	3	3	3	3	3	3
3	3	3	4	3	3	4	3	4	3	4	3	农村	女	4	4	3	4	3	3	4	3	3	4	3	3	4
3	3	4	4	3	3	4	4	4	4	3	3	城镇	男	4	3	3	4	4	3	4	3	3	4	4	4	4
2	2	2	2	2	3	2	3	2	2	2	3	农村	男	4	4	4	4	5	3	4	4	4	3	4	4	4
3	3	3	3	3	4	3	3	4	3	3	3	农村	女	4	3	3	3	3	3	3	3	3	3	3	3	3
3	4	3	3	3	3	4	4	4	3	4	4	城镇	女	4	3	3	4	3	4	4	4	3	4	4	4	3
5	5	5	5	5	5	5	5	5	4	4	4	农村	女	4	5	4	5	5	4	4	4	5	4	4	5	5
3	1	4	2	3	2	3	3	2	3	2	3	农村	女	2	3	3	3	3	2	3	3	2	3	2	3	2
3	3	3	3	3	3	3	3	3	3	3	3	农村	女	4	3	2	3	3	3	3	3	3	3	2	2	2
3	3	3	4	4	4	3	3	3	3	3	3	城镇	男	3	4	3	4	5	4	4	4	3	4	3	4	4
3	2	3	2	3	2	3	2	3	2	3	2	农村	女	3	3	3	2	3	4	3	3	3	2	3	3	3
3	3	3	2	4	3	4	3	3	3	2	2	农村	男	2	2	1	2	1	1	2	1	1	2	2	1	1
5	4	4	3	3	4	3	4	4	3	4	5	农村	男	4	4	3	4	4	5	4	3	3	4	4	3	4
2	2	2	2	3	2	3	3	3	3	2	3	农村	女	2	2	2	2	2	2	3	3	3	4	3	3	3
3	4	3	3	3	4	3	3	4	3	3	4	农村	男	3	3	3	3	3	3	3	4	3	3	4	3	3
2	2	2	2	2	2	2	2	2	2	2	2	农村	女	3	2	2	2	4	3	3	2	3	3	3	3	3
4	4	4	4	4	4	4	4	4	4	4	4	农村	男	3	5	4	3	3	3	3	4	4	4	4	4	4
4	4	4	4	4	4	4	4	4	4	4	4	农村	女	4	2	4	4	3	3	3	3	4	3	3	3	3
3	3	3	3	3	3	3	3	3	3	3	3	农村	男	3	3	3	4	3	3	4	3	3	2	2	3	3
4	4	4	3	4	4	4	4	4	4	4	4	城镇	女	5	5	5	5	5	4	5	4	5	4	4	3	4
3	3	3	3	3	3	3	3	2	4	3	4	农村	男	3	3	4	4	4	3	4	3	3	3	4	4	3
3	3	3	3	3	3	4	3	3	3	3	3	农村	女	3	4	3	4	4	3	4	4	4	3	3	4	4
3	3	3	3	3	4	3	3	3	3	3	3	农村	女	3	3	3	3	4	3	3	3	4	4	5	3	4
3	3	3	3	3	3	3	3	3	3	2	2	农村	女	3	3	4	2	3	3	3	2	3	3	2	3	2
2	3	3	3	3	3	3	3	3	4	3	3	农村	男	3	4	3	3	2	3	4	3	3	4	4	4	4
2	3	3	3	2	3	2	3	3	3	3	3	农村	男	2	2	3	2	3	3	3	4	2	2	3	3	3
3	3	4	3	3	4	3	3	3	2	3	2	农村	女	3	3	2	4	3	3	3	3	2	3	2	3	2
4	4	4	5	4	5	4	5	4	5	4	5	农村	男	4	4	4	3	4	3	3	3	3	2	3	3	2
5	5	5	5	4	5	4	5	5	5	5	5	农村	女	5	4	5	5	5	5	4	4	5	5	4	5	5
3	2	2	4	2	3	2	2	4	3	4	3	农村	男	3	3	3	3	5	4	3	3	3	4	3	4	3
3	3	3	3	3	2	3	4	3	3	3	3	城镇	男	3	3	3	2	3	3	2	3	3	2	3	4	3
3	3	3	4	4	4	3	3	4	3	3	3	农村	女	2	2	3	2	2	2	3	3	3	3	3	4	4
4	3	4	3	4	3	4	3	4	3	4	3	农村	男	4	4	4	4	4	4	4	5	5	5	5	5	4
3	3	3	3	2	3	3	2	3	3	3	3	农村	男	3	3	3	3	3	4	4	4	3	3	3	2	4
2	2	2	3	2	2	2	2	2	3	2	2	城镇	男	2	2	2	2	3	3	2	1	3	2	3	3	2
3	3	2	2	2	2	2	2	2	2	2	3	农村	女	2	2	2	2	3	3	3	2	2	2	3	3	3
4	4	5	5	4	4	5	4	5	4	5	4	农村	男	4	5	4	4	5	4	5	5	4	4	5	5	4
3	2	2	2	2	3	3	3	3	3	3	3	农村	女	3	4	4	3	4	4	5	3	4	3	3	3	3
4	3	4	3	4	3	4	3	4	3	3	3	城镇	男	4	4	3	4	3	4	4	4	3	4	3	2	3
3	4	3	3	3	3	3	4	3	3	4	3	农村	男	2	3	3	2	3	3	3	3	3	3	2	4	3
3	3	4	3	4	3	4	3	4	3	3	3	农村	男	4	3	4	3	4	3	3	3	2	2	3	3	3
4	3	4	3	3	4	3	4	3	3	4	3	农村	女	4	3	2	3	4	3	4	4	3	4	3	3	4
4	3	4	3	4	3	3	4	3	3	4	3	农村	男	3	3	3	2	3	3	3	3	3	4	3	2	3
4	4	5	4	4	3	4	4	4	3	3	4	农村	男	4	3	4	4	4	4	4	4	4	3	3	4	4
2	2	2	2	3	3	3	3	3	3	3	3	农村	女	3	3	2	2	2	2	2	1	2	2	3	2	2
2	2	2	2	2	2	2	2	2	2	2	2	农村	男	2	2	2	2	2	3	3	3	3	3	4	4	4
2	2	2	2	2	2	2	2	2	2	2	2	农村	女	3	4	3	2	4	4	4	4	4	3	3	3	3
2	2	2	2	2	3	3	3	3	3	3	3	农村	女	3	2	2	2	4	4	4	3	2	3	3	3	3
3	3	3	2	2	2	2	2	2	2	2	2	农村	男	3	2	2	2	5	3	3	3	3	3	3	3	3
5	5	5	5	5	5	5	5	5	5	5	5	农村	男	4	4	5	5	5	5	5	4	4	3	3	3	3
4	3	2	4	2	4	2	4	2	2	4	4	农村	女	2	2	3	3	4	3	3	3	4	2	3	2	3
4	4	3	4	3	4	3	2	4	3	4	3	城镇	男	4	4	3	4	4	4	4	4	3	4	4	2	4
4	3	4	4	3	3	3	4	3	3	3	3	农村	男	3	3	3	4	3	3	3	3	2	3	4	3	3
3	2	3	3	2	3	2	3	2	3	3	2	农村	男	3	3	2	3	3	3	2	4	3	3	2	3	3
3	3	3	2	2	3	2	2	2	3	3	3	农村	女	3	3	2	2	4	3	4	3	3	2	3	2	3
2	3	2	2	3	2	3	3	3	2	3	2	农村	女	3	3	3	3	3	3	2	2	3	3	2	3	2
3	3	3	3	3	3	3	3	3	3	3	3	城镇	女	4	5	4	4	4	5	3	4	4	4	3	3	3
3	3	3	3	3	3	3	3	3	3	3	3	城镇	男	4	3	3	3	3	3	3	3	3	3	4	4	4
3	3	3	3	3	3	3	3	3	3	3	3	城镇	男	4	4	4	3	4	4	4	3	3	2	4	3	3
3	3	2	4	3	3	2	3	2	3	2	2	农村	男	3	4	3	3	3	4	3	3	3	4	2	3	3
4	4	3	4	3	4	2	4	3	4	3	4	农村	男	4	5	3	4	4	4	4	4	3	4	4	3	4
4	4	3	3	3	3	3	4	4	4	3	2	农村	男	3	3	3	3	2	4	2	4	3	4	4	4	3
3	2	4	3	3	3	4	3	3	2	3	2	农村	男	2	4	3	2	3	3	2	3	3	4	3	2	3
3	3	3	3	3	4	3	4	3	4	2	3	农村	男	4	2	3	3	3	3	2	2	2	3	3	3	3
4	3	4	3	4	3	4	3	4	3	4	3	农村	男	3	3	3	1	4	3	4	3	3	3	3	3	4
3	3	3	3	3	3	3	3	3	4	3	4	城镇	女	3	3	4	5	5	5	5	5	5	4	5	5	5
4	3	4	3	4	3	2	3	2	3	2	3	农村	男	3	3	2	3	4	2	3	4	3	3	4	3	4
2	3	3	2	3	2	3	2	4	3	2	3	农村	男	2	2	3	3	3	2	2	2	3	3	2	3	3
4	2	2	3	2	3	4	2	2	4	2	4	农村	男	3	2	3	3	3	2	3	2	2	3	2	3	3
3	4	3	4	5	2	3	4	3	4	2	4	城镇	男	2	4	3	3	4	4	3	3	4	4	3	3	4
2	2	2	2	2	2	2	2	2	2	2	2	农村	男	2	2	2	2	4	4	4	3	3	2	3	3	3
2	2	2	2	2	2	2	2	3	3	3	3	农村	女	2	2	2	2	4	4	4	2	2	2	2	2	2
3	3	3	3	3	3	3	3	2	3	4	3	农村	男	3	3	3	3	2	3	3	4	3	2	3	4	3
3	4	3	2	3	3	2	2	4	2	3	4	农村	女	2	3	2	2	2	1	1	1	2	2	1	1	2
4	3	4	4	4	3	4	5	4	4	4	5	农村	女	4	4	5	4	5	4	5	4	3	4	3	3	4
2	1	2	1	3	2	2	3	2	2	2	1	农村	男	2	3	2	3	2	1	2	1	3	3	2	3	2
3	4	3	4	4	4	4	3	4	4	4	4	农村	男	4	4	5	4	4	4	4	3	3	3	3	5	3
4	3	4	3	5	3	5	3	5	3	5	3	城镇	男	4	4	4	4	4	3	3	4	5	5	3	5	4
4	4	5	4	5	4	3	3	5	4	3	4	城镇	男	3	5	4	3	4	4	4	4	3	4	3	4	3
4	3	2	3	3	4	3	4	3	2	4	3	农村	女	4	2	3	4	4	2	3	2	3	3	2	3	3
4	3	4	3	3	3	4	3	3	4	4	3	城镇	男	3	4	3	4	2	2	2	2	3	4	4	3	3
3	2	2	2	3	2	3	3	3	4	4	4	农村	男	3	4	3	3	5	3	3	4	3	2	3	4	3
2	4	4	4	2	4	2	4	2	3	4	2	农村	男	3	2	4	3	4	4	4	3	4	2	4	2	2
3	2	3	2	3	2	2	3	3	4	4	4	农村	男	2	2	2	2	1	4	3	2	2	3	2	2	2
4	3	2	4	3	2	3	2	3	2	4	3	农村	女	2	3	2	4	3	4	3	2	2	3	4	3	3
4	3	4	4	4	4	4	5	4	3	4	4	城镇	男	3	4	3	4	5	4	5	4	5	4	5	5	3
4	3	4	5	4	3	4	3	4	5	3	4	农村	男	4	4	5	3	4	4	4	4	3	4	4	3	4
4	4	3	3	2	4	3	4	4	2	3	4	城镇	女	4	4	4	4	4	2	3	4	4	4	3	3	4
4	2	3	3	3	3	3	2	2	4	3	3	城镇	男	2	4	2	4	4	4	4	3	3	4	3	3	3
4	3	2	3	4	3	2	3	4	3	2	3	农村	男	2	4	3	2	3	3	3	2	3	4	3	2	3
5	4	3	4	5	4	3	4	5	4	3	4	农村	女	3	5	4	3	4	4	4	3	4	5	4	3	4
4	4	4	4	4	3	4	4	3	4	4	2	农村	男	3	3	4	3	4	2	4	3	4	2	4	4	4
3	3	3	3	3	3	3	3	3	3	3	3	农村	男	4	4	4	2	3	3	3	4	2	2	3	4	3
2	3	2	3	2	1	3	1	3	1	3	2	农村	男	3	2	3	2	2	3	4	4	2	2	4	2	3
2	2	3	3	2	3	3	2	3	2	3	2	城镇	女	3	4	5	5	3	4	3	4	4	4	3	3	4
3	5	4	3	3	2	4	4	3	5	4	3	农村	男	3	3	5	3	3	4	5	3	3	5	3	3	4
4	4	4	4	4	4	4	4	4	4	4	4	农村	男	4	5	4	3	4	3	5	4	5	5	4	3	4
2	4	3	2	4	3	2	3	4	3	3	2	农村	男	3	2	4	2	3	3	2	4	2	3	4	3	4
4	2	4	3	3	5	3	3	3	4	3	2	农村	男	5	4	3	4	3	3	5	4	2	4	2	4	3
3	4	2	4	3	2	3	3	2	3	2	3	农村	女	3	3	4	2	3	3	4	4	4	2	2	4	3
4	2	4	3	4	3	4	4	3	5	2	4	农村	女	4	4	2	4	4	3	4	2	3	2	3	1	4
4	3	2	4	2	2	2	4	2	2	2	4	农村	男	4	4	3	2	4	2	3	4	2	2	4	4	3
2	3	4	3	2	4	3	3	4	2	4	4	农村	男	3	4	2	4	5	4	3	3	3	3	4	4	3
3	3	5	2	3	2	4	4	2	3	3	2	城镇	女	3	4	4	2	3	2	3	4	4	2	2	4	3
5	5	5	5	5	5	5	5	5	5	5	5	城镇	男	5	5	5	5	5	5	5	5	5	5	5	4	5
3	5	3	5	3	5	4	3	5	3	4	3	农村	男	3	3	5	3	3	3	3	3	4	1	2	4	3
2	3	3	4	4	2	4	3	2	3	3	1	农村	女	2	4	4	2	4	4	4	4	2	4	2	4	3
3	4	3	2	3	3	4	2	4	2	4	3	农村	女	2	4	3	1	4	4	4	3	3	2	3	3	3
2	3	4	5	4	3	2	1	2	3	4	5	农村	男	1	3	4	5	1	3	5	3	2	1	1	3	5
3	3	3	3	3	3	3	3	3	3	3	3	城镇	女	5	4	4	4	4	4	4	4	4	4	4	4	4
2	2	2	2	2	2	2	2	3	3	3	3	农村	女	3	3	3	3	3	3	3	3	2	3	3	3	3
3	4	3	4	3	4	3	4	3	3	3	3	城镇	女	3	3	3	3	3	3	3	3	4	3	3	3	3
4	4	4	4	4	4	4	4	4	4	4	4	城镇	女	4	4	4	4	4	4	4	4	4	4	4	4	3
3	3	3	3	3	3	3	3	3	3	3	3	农村	女	3	3	3	3	4	4	3	3	3	3	3	3	3
2	2	2	3	2	2	2	3	3	3	3	3	城镇	女	3	3	3	3	4	3	3	3	3	3	3	3	3
3	3	4	3	4	3	3	3	3	3	3	3	农村	女	3	3	4	3	3	3	3	3	3	3	3	3	3
3	3	3	3	3	3	3	3	3	3	3	3	农村	女	4	4	3	3	3	3	3	3	3	3	3	3	3
1	1	1	1	1	1	1	1	1	1	1	1	农村	男	1	1	1	1	1	1	1	1	1	1	1	1	1
1	1	1	1	1	1	1	1	1	1	1	1	农村	男	1	1	1	1	1	1	1	1	1	1	1	1	1
1	1	1	1	1	1	1	1	1	1	1	1	农村	男	1	1	1	1	1	1	1	1	1	1	1	1	1
1	1	1	1	1	1	1	1	1	1	1	1	农村	女	1	1	1	1	1	1	1	1	1	1	1	1	1
3	3	4	4	4	4	4	4	4	4	4	4	城镇	女	5	4	4	4	5	4	4	4	4	4	4	4	4
3	4	3	3	3	3	3	2	3	3	3	2	城镇	男	4	3	3	4	3	3	3	3	3	3	3	3	3
3	3	4	3	3	3	3	3	4	4	4	4	农村	男	4	3	3	4	3	3	3	3	3	3	3	3	3
2	2	3	3	3	3	3	3	3	3	3	3	农村	女	3	3	3	3	3	3	3	3	3	3	3	4	4
5	5	5	5	5	4	5	4	5	4	4	4	农村	男	5	5	5	5	5	5	5	5	5	5	5	5	5
4	4	4	4	3	4	3	3	3	4	4	4	农村	女	4	4	4	4	3	4	4	4	4	4	4	4	4
3	3	3	3	3	3	3	3	3	3	3	3	农村	男	3	3	3	3	4	3	3	3	3	3	3	3	3
3	3	3	3	3	3	3	3	3	3	3	3	农村	女	4	4	4	4	4	4	4	4	4	4	3	4	3
3	3	3	3	3	3	3	3	3	3	3	3	农村	女	3	3	3	3	4	3	3	3	3	3	3	3	3
3	3	3	3	3	3	3	3	3	3	3	3	农村	女	3	3	3	4	4	3	3	3	3	3	3	3	3
4	3	4	3	3	4	3	4	3	4	3	4	农村	女	4	3	3	4	4	4	4	4	4	4	4	4	4
4	3	4	4	4	4	3	4	3	4	3	4	农村	女	4	3	3	4	4	4	4	4	4	4	4	4	4
4	4	3	3	3	3	3	3	3	3	3	3	农村	女	4	3	3	3	3	3	3	3	3	4	3	3	3
3	3	3	3	3	3	3	3	3	3	3	3	农村	女	4	4	4	4	3	3	3	3	3	3	3	3	3
3	3	3	3	3	3	3	3	3	3	3	3	城镇	女	4	4	4	4	3	3	3	3	3	3	3	3	3
3	3	3	3	3	3	3	3	3	3	3	3	农村	女	4	4	4	4	3	3	3	3	3	3	3	3	3
4	4	4	4	4	3	4	3	4	4	3	3	农村	女	4	3	3	3	4	3	3	3	3	3	3	3	3
3	2	3	4	3	2	3	3	3	3	2	4	农村	男	3	2	2	2	2	2	2	2	2	2	2	2	2
3	3	3	3	3	3	3	3	3	3	3	3	城镇	女	3	3	3	3	3	3	3	3	3	3	4	4	3
4	3	3	3	3	3	3	3	4	4	4	4	农村	男	3	3	3	4	3	4	3	3	3	3	3	3	3
3	4	3	4	4	4	4	4	4	4	4	4	农村	女	4	3	4	4	4	3	4	4	4	4	4	4	4
2	2	2	2	2	2	3	3	3	3	3	3	农村	女	4	4	4	3	3	3	3	3	3	3	3	3	3
5	5	5	5	5	5	5	5	5	5	5	5	农村	男	4	4	4	4	4	4	4	3	4	3	4	3	4
3	3	3	3	3	3	3	3	3	3	3	3	城镇	男	4	3	3	3	3	3	3	3	3	3	3	3	3
3	3	3	3	3	3	3	3	3	3	3	3	城镇	男	4	4	4	4	4	4	4	3	3	3	3	3	3
4	4	4	4	4	4	4	4	4	4	4	4	农村	男	4	4	4	4	4	4	4	3	3	3	3	3	3
2	2	2	2	2	3	3	3	3	3	3	3	城镇	女	4	4	4	4	4	4	4	3	3	3	3	3	3
2	2	2	2	2	2	2	2	2	2	2	2	农村	男	2	2	2	2	3	3	3	3	3	3	3	3	3
3	3	3	3	3	3	3	3	3	3	3	3	农村	女	3	3	3	3	3	3	3	2	2	2	2	2	2
4	4	4	4	4	3	4	3	4	3	3	3	农村	女	3	3	3	3	3	3	3	4	4	4	4	4	4
3	3	3	4	4	4	3	3	4	3	4	3	城镇	男	3	3	3	3	3	3	3	4	3	3	3	4	4
3	3	3	3	3	3	3	3	3	3	3	3	城镇	女	3	3	3	3	4	4	4	4	4	4	4	4	4
4	4	4	4	4	4	4	4	4	4	4	4	城镇	女	4	4	4	4	4	4	4	3	3	3	3	3	3
3	3	3	3	3	3	3	3	3	3	3	3	城镇	男	4	4	4	4	4	4	4	3	3	3	3	3	3
2	3	3	2	3	3	2	3	3	2	2	3	农村	女	3	3	2	3	4	3	4	3	3	3	3	3	3
3	3	3	3	3	3	3	3	3	3	3	3	农村	男	4	4	4	4	4	4	4	4	3	3	3	3	3
2	2	2	2	2	2	2	2	2	2	2	2	农村	女	4	4	4	4	4	4	4	3	4	4	4	4	4
3	3	3	3	3	3	3	3	3	3	3	3	农村	女	3	3	3	3	3	3	3	2	3	2	2	2	2
3	3	3	3	3	3	3	3	3	3	3	3	城镇	女	3	4	3	3	4	3	3	3	3	3	3	3	3
3	3	3	3	3	3	3	3	3	3	3	3	城镇	男	3	3	3	3	3	3	3	3	3	4	4	4	4
2	2	2	2	2	2	2	2	2	2	2	2	农村	男	2	2	2	2	2	2	2	2	3	2	2	3	2
3	3	3	3	3	3	3	3	3	3	3	3	农村	男	4	4	4	4	3	3	3	3	3	3	3	3	3
3	3	3	3	3	3	3	3	3	3	3	3	农村	女	3	3	3	3	3	3	3	3	4	4	4	4	4
3	3	4	3	3	4	3	4	3	4	3	4	农村	男	4	3	3	4	3	3	3	3	3	3	3	3	3
3	4	3	3	3	3	3	3	4	3	4	3	农村	女	3	3	3	3	3	3	3	3	3	3	3	4	3
3	3	3	3	3	3	3	3	3	3	3	3	农村	女	3	3	3	3	4	3	4	3	3	3	3	3	3
3	4	3	3	4	3	4	4	3	3	3	3	农村	男	3	3	3	3	3	3	3	3	3	4	3	3	3
4	3	4	3	4	3	3	3	3	3	3	3	城镇	女	3	3	3	3	3	3	3	3	3	3	4	3	3
3	3	3	3	3	3	3	3	3	3	3	4	农村	女	3	3	3	4	3	3	3	3	3	3	3	3	3
3	3	3	3	3	3	3	3	3	3	3	4	农村	女	4	3	3	3	3	3	3	3	3	3	3	3	3
3	3	3	3	3	4	3	4	3	4	3	4	农村	男	4	4	4	4	4	3	4	4	4	3	4	4	4
3	3	3	3	3	4	3	4	3	3	3	4	农村	男	3	4	3	4	4	4	4	4	4	4	4	3	4
3	3	3	3	3	3	3	3	3	3	3	3	农村	女	3	3	3	2	3	3	3	3	3	3	3	4	3
4	4	4	4	4	4	4	4	4	4	4	4	农村	女	5	5	4	5	5	5	5	5	5	5	5	5	5
3	3	3	3	3	3	3	3	3	3	3	3	农村	男	5	5	5	5	5	5	5	4	4	4	4	4	4
4	5	4	5	4	5	4	5	4	5	4	5	城镇	男	5	5	4	4	4	4	4	5	4	4	4	4	4
4	3	3	3	3	4	3	4	4	4	4	4	城镇	女	4	4	3	4	4	4	4	4	4	4	3	4	3
3	3	3	3	3	3	3	3	3	3	3	3	农村	男	3	3	3	3	3	3	4	4	4	4	4	4	4
3	3	3	3	4	4	4	4	4	4	4	4	农村	男	4	4	4	4	4	4	4	4	4	5	5	5	5
4	3	2	3	3	2	3	3	3	3	3	3	农村	女	4	4	3	3	4	3	3	3	3	3	3	3	3
4	3	3	3	3	3	3	3	3	3	3	3	农村	男	3	3	3	3	3	3	3	3	3	3	3	4	3
2	2	2	2	2	2	2	2	2	2	2	2	农村	男	2	2	2	2	3	2	2	2	2	2	2	2	2
4	5	4	4	4	4	5	4	4	5	4	4	农村	男	4	4	4	5	5	5	5	4	4	4	4	4	4
2	3	4	3	3	3	3	3	3	3	3	3	农村	男	3	3	4	3	3	3	3	3	3	3	3	4	3
3	4	3	3	3	4	3	4	3	3	4	3	农村	女	3	4	3	3	3	3	3	3	4	3	3	3	3
5	5	5	5	5	5	5	5	5	5	5	5	城镇	男	4	4	4	5	5	5	5	5	5	5	5	5	5
4	4	4	4	4	4	4	4	4	4	4	4	农村	男	3	3	3	3	3	3	3	3	4	3	3	3	4
3	3	3	3	3	3	3	3	3	3	3	3	城镇	女	3	3	3	3	4	4	4	3	4	4	4	4	4
3	3	3	3	3	3	3	3	3	3	3	3	农村	男	4	4	4	4	4	4	4	3	4	3	4	4	4
3	3	3	3	3	3	3	3	3	3	3	3	农村	女	3	3	3	3	3	3	3	4	4	3	3	3	3
4	3	4	4	3	4	4	3	4	3	4	4	农村	男	3	4	4	3	3	3	3	4	4	4	4	4	4
1	1	1	1	1	1	1	1	3	3	3	3	农村	女	3	3	2	3	3	3	4	4	3	3	3	3	3
2	2	2	2	2	2	2	2	4	4	4	4	农村	男	1	1	1	1	2	2	2	1	1	1	1	1	1
4	4	4	4	4	4	4	4	3	3	3	3	农村	女	4	4	4	4	4	4	4	3	3	4	4	4	4
4	4	4	4	4	4	4	4	4	4	4	4	城镇	男	4	4	4	4	3	3	3	3	3	3	3	3	3
3	4	4	4	3	4	4	3	3	4	3	4	城镇	女	4	4	3	4	3	3	3	4	4	4	4	4	4
5	5	5	5	5	5	5	5	5	5	5	5	农村	男	5	5	5	5	5	5	5	5	5	4	4	4	4
3	3	3	3	3	3	3	3	3	3	3	3	农村	女	4	3	4	4	4	4	4	3	3	3	3	3	3
3	3	3	3	3	4	4	3	3	3	3	4	农村	女	4	4	4	4	4	4	4	4	4	3	3	3	4
4	3	3	3	4	3	3	4	3	4	3	4	农村	女	3	4	4	3	3	3	3	3	3	3	3	4	3
3	4	3	4	3	4	3	4	3	4	3	4	城镇	男	3	3	4	3	3	3	3	3	4	3	4	3	4
5	4	4	5	3	3	3	3	3	3	4	4	城镇	男	3	3	4	3	3	3	3	3	4	3	4	3	3
3	3	3	3	3	3	3	3	3	3	3	3	农村	女	4	4	4	4	3	3	3	3	3	3	3	4	4
4	4	4	4	3	4	4	4	3	4	3	4	农村	男	4	4	4	4	4	4	4	4	4	3	4	3	4
3	3	3	3	3	3	3	3	3	3	3	3	农村	男	3	3	4	3	3	3	3	3	3	3	3	3	4
3	3	3	3	3	3	3	3	3	3	3	3	城镇	男	3	3	3	4	3	3	3	3	4	3	4	3	3
4	4	4	4	4	4	4	4	4	4	4	4	农村	男	4	4	4	4	4	4	4	4	4	3	3	4	4
2	2	2	2	4	3	3	3	4	4	3	4	农村	女	3	3	3	3	4	3	4	3	3	3	3	3	4
3	3	3	3	3	3	3	3	3	3	3	3	城镇	女	4	4	4	4	3	3	3	3	4	4	4	4	4
3	3	3	3	3	4	3	3	3	4	3	3	农村	女	3	3	3	4	3	3	3	3	4	3	4	3	4
3	3	3	3	3	3	3	3	3	3	3	3	农村	女	2	2	3	3	2	2	2	2	3	2	3	2	3
4	4	4	4	4	4	4	4	4	4	4	4	农村	女	4	4	4	4	4	3	4	3	4	3	4	3	4
4	4	4	4	4	4	4	4	4	4	4	4	农村	男	5	5	5	5	4	4	4	4	4	4	4	4	4
4	4	5	5	5	5	5	5	5	5	5	5	农村	女	5	4	5	5	5	5	5	5	5	5	4	5	5
4	4	4	4	4	4	4	4	4	4	4	4	农村	男	4	3	4	3	3	3	4	4	4	4	4	4	4
3	3	3	3	3	3	3	3	3	3	3	3	城镇	女	3	4	3	4	4	4	3	3	3	3	3	3	3
4	3	4	3	4	3	3	4	3	3	4	3	农村	男	4	4	3	4	4	4	3	4	4	4	3	4	4
3	4	3	3	4	3	4	3	3	4	3	3	农村	男	3	4	3	3	4	3	3	3	4	3	3	3	3
3	3	3	2	2	2	2	2	2	2	2	2	农村	男	2	2	2	3	3	3	3	2	3	2	3	2	2
3	3	3	3	3	3	3	3	3	3	4	3	农村	男	3	3	3	3	3	4	4	4	3	4	3	4	3
3	3	3	3	3	4	3	4	3	3	4	3	农村	女	4	3	3	3	4	3	2	3	3	3	3	3	3
3	3	3	3	3	3	3	3	3	3	3	3	农村	女	3	3	3	3	3	3	3	3	3	3	3	3	3
3	3	3	3	3	3	3	3	3	3	3	3	城镇	女	3	3	3	3	4	4	4	3	4	3	3	4	4
3	3	3	3	3	3	3	3	3	3	3	3	农村	男	3	3	3	3	4	4	4	4	3	4	3	4	3
1	1	1	1	1	1	1	1	1	1	1	1	农村	男	2	2	2	2	2	2	2	1	1	2	2	1	1
4	4	4	4	4	5	4	5	4	5	4	5	城镇	女	4	4	5	4	5	5	5	4	4	4	4	4	4
4	3	4	3	4	3	4	3	4	4	3	3	农村	男	3	3	3	3	3	3	3	3	3	4	3	4	3
3	3	3	3	3	2	3	3	3	4	3	4	农村	男	4	4	3	4	3	3	3	3	4	3	4	3	4
4	4	4	4	4	4	4	4	4	4	4	4	城镇	女	4	4	3	4	3	3	3	3	4	3	4	3	4
4	4	4	4	4	4	4	4	4	3	4	4	城镇	男	4	3	4	4	4	3	4	4	4	4	3	4	4
1	4	4	4	4	4	4	4	4	4	4	4	农村	女	4	4	3	4	3	3	4	4	4	4	4	3	4
3	3	3	4	3	3	3	3	3	3	3	3	农村	女	4	3	4	3	4	4	4	3	3	4	3	3	3
2	3	3	2	2	2	2	2	3	2	2	2	农村	男	2	2	2	3	2	2	3	2	2	2	2	2	2
4	3	4	4	4	3	4	3	4	3	4	3	农村	男	4	4	4	3	4	4	3	4	3	4	3	4	4
4	4	3	4	2	4	4	3	3	4	4	3	城镇	女	4	4	4	4	3	3	4	4	3	4	4	3	4
4	4	4	4	4	4	4	4	4	4	4	4	农村	女	4	3	4	3	4	4	3	3	3	4	3	3	3
5	4	4	4	4	4	4	4	4	5	4	4	农村	男	4	4	3	4	4	4	4	4	3	4	4	4	4
3	3	2	2	3	3	3	3	3	2	3	4	农村	女	4	3	3	3	3	3	3	4	3	3	4	3	3
4	3	3	4	4	3	4	4	3	4	5	3	农村	男	4	3	4	3	4	3	4	3	4	4	3	4	4
3	4	3	4	3	4	3	4	3	3	3	4	农村	男	4	4	3	3	4	4	4	3	4	4	3	4	3
3	3	2	4	4	3	3	3	2	3	4	3	农村	女	2	2	2	3	2	2	2	2	3	2	3	2	3
5	3	3	4	4	3	4	4	5	4	5	4	城镇	女	4	5	5	4	4	4	4	4	4	4	4	4	4
3	3	4	3	4	3	3	4	3	3	4	3	农村	男	4	3	4	3	4	4	4	3	4	4	3	4	4
3	4	3	4	3	4	3	4	3	4	3	4	农村	男	3	2	4	3	3	3	3	3	3	3	4	3	3
3	3	3	3	3	3	3	3	4	4	4	3	农村	女	4	4	4	4	4	3	3	4	3	3	3	4	4
3	3	3	3	3	3	3	3	3	3	2	4	城镇	男	4	4	3	4	3	3	3	3	4	3	4	3	4
3	3	3	4	3	3	4	3	4	3	4	3	农村	女	3	4	3	3	3	4	3	3	3	3	3	4	4
3	3	3	3	3	3	3	3	3	3	3	3	农村	男	2	2	2	2	2	2	2	2	3	3	2	3	2
3	3	3	3	3	3	4	3	3	3	4	3	农村	女	3	3	3	3	3	3	2	3	3	3	3	3	2
3	3	3	3	3	3	3	3	3	3	3	3	农村	女	4	4	4	4	4	3	3	4	4	4	3	3	3
3	3	2	3	3	3	3	3	3	3	2	3	农村	男	3	4	4	4	5	5	5	5	5	5	5	5	5
3	3	3	3	3	3	3	3	3	4	3	3	农村	男	4	3	4	3	3	3	4	4	3	3	3	3	3
3	4	3	4	3	4	3	4	3	4	3	4	农村	男	3	3	4	3	4	4	4	3	4	3	4	3	4
1	4	4	2	2	4	3	4	3	3	3	2	农村	男	4	4	4	4	3	4	4	3	3	4	3	3	4
4	3	4	4	4	3	4	3	4	3	4	3	农村	男	4	3	3	3	3	3	3	3	4	3	4	4	3
2	3	3	2	2	3	3	3	3	3	3	3	农村	男	2	3	3	2	3	3	3	2	3	3	3	3	2
3	3	4	3	2	4	4	4	4	4	4	4	城镇	女	3	3	4	4	4	4	4	4	4	3	4	3	4
4	3	3	4	4	3	4	3	4	3	4	3	农村	男	4	4	4	3	4	4	3	4	3	4	3	4	4
4	3	4	3	3	4	3	4	3	4	3	4	农村	女	3	3	4	3	3	4	3	3	3	3	3	4	4
2	2	3	2	3	2	3	2	3	2	3	3	农村	男	2	3	2	3	3	3	3	3	3	2	3	3	3
4	4	4	4	3	4	3	3	4	4	3	3	农村	女	4	4	4	4	4	3	3	3	4	4	3	4	4
4	4	4	4	4	4	4	4	4	4	4	4	农村	男	4	3	4	4	3	4	4	4	3	4	3	4	3
3	3	4	3	4	3	3	4	4	3	4	3	城镇	女	4	4	3	3	4	3	3	3	3	3	3	4	3
2	2	2	3	2	2	2	2	3	3	3	3	城镇	女	3	3	3	3	3	3	2	2	2	2	3	3	3
4	3	3	4	4	3	4	3	4	3	3	3	城镇	女	4	4	4	3	4	3	3	4	4	3	4	4	4
3	5	4	3	3	5	5	4	3	4	4	3	城镇	男	4	4	3	4	4	4	4	4	3	3	4	3	3
3	3	3	3	3	3	3	3	3	3	4	3	农村	女	4	4	4	3	4	3	4	3	3	3	3	3	4
3	3	3	3	3	3	3	3	3	3	3	3	农村	女	3	4	3	3	4	4	3	3	3	3	3	3	4
4	3	4	4	3	4	3	4	3	4	3	4	农村	女	3	3	4	3	4	4	4	3	3	4	3	3	4
2	2	2	2	2	2	2	2	2	2	2	2	农村	女	3	3	3	3	3	3	2	2	2	2	3	3	3
3	2	3	3	2	3	2	3	2	3	2	3	农村	男	3	3	2	2	3	2	3	3	2	3	3	3	3
3	3	3	3	3	3	4	4	4	4	3	3	城镇	女	3	3	2	2	4	3	3	2	3	3	3	3	3
3	3	4	3	3	3	3	3	3	3	3	3	城镇	女	3	3	2	2	4	3	3	2	3	2	3	3	3
3	3	3	3	3	3	3	3	3	3	3	3	农村	男	3	3	3	4	4	3	3	3	3	3	3	3	4
4	4	4	4	4	4	4	3	3	3	3	3	农村	女	4	3	3	3	4	4	4	3	3	4	4	4	4
3	3	3	3	2	2	3	3	3	3	3	3	农村	男	4	3	3	3	3	4	3	4	3	3	4	3	3
4	3	3	3	3	2	3	4	4	3	4	3	城镇	女	4	4	4	4	4	4	3	4	3	4	4	3	3
3	3	4	4	4	3	4	4	4	4	4	4	农村	女	3	4	4	3	4	4	4	3	4	3	4	4	4
3	3	3	3	3	4	3	3	3	4	3	3	农村	女	4	3	4	3	4	3	4	3	4	3	4	3	4
5	4	4	5	3	4	3	4	3	4	3	4	农村	男	4	4	5	4	4	4	4	4	4	5	4	4	5
3	3	3	3	3	3	3	3	4	3	4	3	农村	男	3	4	3	4	3	4	3	4	3	4	3	4	3
5	5	5	5	5	5	5	5	5	5	5	5	农村	女	5	5	5	5	3	5	5	5	5	5	5	5	5
2	2	3	2	2	2	3	3	3	3	3	2	农村	男	2	3	2	2	2	2	3	3	3	2	3	3	3
3	4	3	4	3	3	4	3	4	3	4	3	农村	男	4	4	3	4	4	3	3	3	3	4	4	3	3
3	3	3	3	3	3	3	3	4	3	3	3	农村	女	2	2	2	2	2	2	3	2	3	3	3	2	3
4	3	4	4	4	3	4	3	4	3	4	4	城镇	女	4	4	3	3	4	4	4	3	3	4	3	3	4
4	4	4	4	4	4	4	4	4	4	4	4	农村	男	3	4	4	3	3	3	3	4	3	4	3	4	4
2	2	2	3	2	2	1	2	2	2	3	2	农村	男	2	2	2	2	2	1	1	1	2	1	2	1	1
4	3	4	3	4	3	4	3	4	3	4	3	农村	女	3	3	4	3	4	4	3	3	3	3	4	3	4
4	4	4	4	4	4	4	4	3	4	4	3	农村	男	4	4	4	3	3	3	4	3	4	4	4	4	4
3	2	3	2	3	2	3	2	2	3	2	3	农村	男	3	3	4	3	3	4	4	4	4	3	4	3	3
3	3	3	3	3	3	3	3	3	3	3	3	农村	男	5	5	5	5	5	5	5	4	4	4	4	4	4
4	3	4	3	4	3	4	3	4	3	4	3	城镇	女	4	4	3	4	3	4	3	4	4	3	4	3	4
3	3	3	3	3	3	3	3	3	3	3	3	城镇	女	3	3	3	3	3	3	3	3	4	3	3	4	3
3	3	4	3	4	3	4	3	4	3	3	3	农村	男	2	2	3	2	2	2	2	3	2	3	3	2	2
4	4	3	3	4	3	3	4	3	3	4	4	农村	女	3	3	4	4	4	4	4	3	3	4	4	4	4
3	3	3	3	3	3	3	3	4	3	4	3	农村	男	4	4	4	3	4	4	3	4	3	4	3	3	4
3	4	4	3	4	3	3	3	3	3	4	3	农村	女	4	3	4	4	4	4	4	3	4	4	3	3	4
3	4	4	3	3	3	3	4	3	4	3	3	农村	女	3	4	3	3	3	3	3	4	3	3	4	3	3
3	3	3	3	3	3	3	3	3	3	3	3	城镇	女	4	3	3	4	4	4	3	3	3	3	4	4	4
4	4	5	4	4	5	4	4	5	4	5	4	农村	男	5	4	5	4	4	4	5	4	4	4	5	4	4
3	4	3	4	4	3	4	3	3	4	4	3	农村	女	3	3	4	3	4	4	3	4	3	3	4	3	3
3	3	3	3	3	3	3	3	3	3	3	3	农村	男	4	4	4	4	4	3	4	4	4	4	3	4	5
4	4	3	4	3	4	3	4	4	4	3	4	城镇	男	4	4	3	3	4	3	3	4	3	3	4	3	4
3	3	3	3	2	3	3	3	3	3	3	3	农村	男	3	2	2	2	4	3	3	3	3	3	3	3	3
3	3	2	3	3	2	3	2	3	2	3	2	农村	女	3	2	3	3	3	3	3	3	2	3	2	3	3
2	3	4	3	3	4	2	3	4	3	4	3	农村	男	3	2	3	3	3	3	3	3	3	3	3	2	3
4	4	4	3	3	4	5	4	4	4	4	4	农村	女	3	4	3	3	3	4	3	3	4	4	3	3	3
3	3	3	4	3	4	3	4	3	4	4	3	城镇	男	3	4	3	4	3	4	3	3	4	3	4	3	3
3	3	4	3	4	4	4	4	4	4	3	3	农村	女	3	4	4	4	4	3	3	3	3	4	3	4	3
3	3	3	3	3	3	3	3	3	3	3	3	城镇	女	3	3	4	4	4	3	3	3	3	3	3	4	4
3	4	4	4	3	3	4	3	4	3	4	3	农村	男	3	4	3	4	4	3	3	4	4	4	4	3	3
4	3	4	4	4	3	4	4	3	4	4	4	城镇	男	4	3	4	4	4	4	3	4	4	4	4	3	3
3	4	3	4	3	4	4	3	4	3	3	3	农村	男	4	3	3	4	3	4	4	3	4	4	3	3	4
1	1	1	1	1	1	1	1	1	1	1	1	农村	男	2	2	2	2	2	1	1	1	2	1	1	2	1
3	3	3	3	3	3	3	3	3	3	4	3	农村	男	3	4	3	3	4	3	3	3	3	4	3	3	4
2	2	2	2	2	1	1	1	1	1	1	1	农村	男	4	2	2	2	2	2	2	2	2	2	2	3	2
4	5	4	4	4	3	5	4	4	5	4	4	农村	女	5	5	4	5	4	4	4	4	4	5	4	4	5
4	4	3	3	3	3	3	3	3	3	3	3	农村	女	4	3	4	3	3	4	4	4	4	4	4	3	3
3	3	3	3	3	3	3	3	3	3	3	3	农村	男	3	3	5	3	3	3	3	2	3	3	3	3	3
3	4	3	3	4	3	3	4	3	4	3	4	农村	男	3	4	3	3	4	3	4	3	3	4	3	3	3
1	1	1	2	1	2	1	2	1	2	1	2	农村	男	2	2	1	1	1	1	1	1	2	1	2	1	1
3	4	3	4	3	2	3	4	4	3	2	3	农村	男	4	3	4	3	3	4	3	3	4	4	3	4	3
4	4	4	4	4	4	4	4	4	4	4	4	农村	女	3	3	3	3	2	2	2	4	4	4	4	4	4
3	3	3	3	2	3	3	3	4	3	2	3	农村	男	3	2	3	4	3	3	2	3	3	2	3	3	3
3	3	3	3	3	3	3	3	3	3	3	3	城镇	女	4	4	3	3	3	4	4	3	3	3	4	4	4
2	2	3	3	3	2	2	3	3	2	3	2	农村	女	4	3	3	3	3	2	4	3	3	3	3	3	3
4	5	4	4	4	4	4	4	5	3	4	5	农村	女	3	4	3	4	4	4	4	5	3	4	3	4	4
3	3	3	3	3	3	3	3	3	3	3	3	城镇	女	3	4	3	4	5	4	4	3	4	4	4	4	4
2	2	2	2	2	2	2	2	2	2	2	2	农村	男	3	3	2	3	2	2	3	3	3	2	2	3	2
3	4	4	3	3	3	4	3	3	3	4	3	农村	男	3	4	4	3	4	3	3	4	4	3	3	4	4
3	4	3	2	3	3	4	4	4	3	3	3	农村	女	4	3	4	3	3	2	3	3	4	4	3	4	3
4	4	5	4	5	4	4	5	4	5	4	4	城镇	男	5	4	5	5	4	5	4	4	4	5	5	4	5
3	3	3	3	4	4	4	3	3	3	3	3	农村	女	3	4	3	4	4	4	4	4	4	4	4	3	2
4	3	3	3	3	3	3	3	3	3	3	3	农村	男	3	3	3	3	3	2	3	4	4	3	3	3	3
2	2	2	2	2	2	2	2	2	2	2	2	农村	男	3	3	3	3	3	4	4	3	4	3	3	4	4
3	4	3	2	3	3	3	3	4	3	2	3	农村	男	3	3	3	3	3	3	4	3	3	2	3	4	3
3	3	2	3	3	2	3	2	2	3	2	3	农村	女	4	3	3	4	3	3	3	4	3	3	4	4	3
3	5	2	5	3	3	3	3	3	3	3	3	农村	男	2	3	2	3	3	4	4	4	3	3	3	3	3
2	2	2	3	3	3	3	3	3	3	3	3	城镇	男	3	4	3	3	4	4	3	3	3	2	3	3	3
3	3	3	4	4	4	3	3	3	4	4	4	农村	男	3	3	4	3	2	4	4	3	4	3	3	3	4
3	4	2	3	4	3	2	4	2	3	4	3	农村	男	4	3	4	3	4	4	3	3	4	4	3	4	3
5	4	5	4	2	4	3	3	3	3	4	3	农村	男	4	4	4	4	4	5	4	4	5	3	4	4	5
5	5	5	5	5	5	5	5	5	5	5	5	城镇	女	4	4	4	4	5	5	5	3	3	4	4	4	4
4	3	3	4	3	4	3	4	3	4	3	4	农村	男	3	3	3	3	3	3	3	2	2	3	3	3	3
4	4	4	4	4	4	4	4	4	4	4	4	农村	女	3	4	4	4	4	4	4	4	3	4	3	3	5
2	2	2	3	3	2	3	3	3	4	4	3	农村	男	2	2	4	3	2	3	3	3	2	3	2	3	2
3	3	3	2	3	3	2	3	3	3	3	3	农村	男	3	2	3	3	2	3	1	2	3	3	3	2	3
2	3	2	4	2	3	3	2	4	2	3	2	农村	女	2	2	2	3	3	3	3	2	3	4	3	2	3
3	2	3	3	3	2	3	3	2	2	3	3	农村	男	2	2	3	3	3	2	3	3	3	2	4	3	3
3	4	3	4	2	4	3	4	4	3	3	3	农村	男	3	3	3	3	3	2	4	3	3	2	4	4	4
3	4	3	4	3	4	4	3	4	3	3	4	农村	男	4	3	4	4	4	3	3	3	4	3	4	3	5
3	3	3	3	3	3	3	3	3	3	3	3	农村	男	3	2	3	3	4	3	3	4	2	3	3	3	3
4	4	3	3	4	3	4	3	3	3	3	3	农村	女	3	3	3	3	3	4	2	4	4	3	3	2	3
4	4	3	3	2	3	2	3	2	2	2	2	农村	男	4	3	4	3	3	3	3	4	3	3	2	2	3
2	2	2	2	2	2	2	3	2	3	3	3	农村	女	3	3	2	3	3	2	3	2	3	4	3	4	3
5	4	3	3	4	3	4	3	4	4	3	4	农村	女	4	3	4	5	5	4	4	3	4	5	4	4	4
2	2	3	2	3	2	3	2	3	3	2	3	农村	男	2	3	3	3	2	3	3	3	3	3	2	2	4
3	3	3	3	3	3	2	2	3	3	3	3	农村	男	3	2	2	2	4	3	3	3	4	2	3	4	4
1	1	1	1	1	1	1	1	1	1	1	1	农村	男	1	3	3	3	3	3	3	3	3	3	3	1	3
4	2	4	2	4	3	3	4	3	4	3	3	农村	男	3	4	3	2	3	2	3	3	4	3	4	3	4
2	4	3	3	2	4	3	4	4	3	4	3	农村	男	3	3	3	3	3	2	4	4	3	3	3	3	4
4	3	3	4	2	4	2	4	4	3	3	4	农村	男	4	3	4	3	3	3	3	3	4	3	3	4	2
4	4	4	3	3	3	3	3	3	3	3	3	农村	女	3	3	3	3	4	4	5	4	3	3	4	3	3
4	4	4	4	4	5	5	5	5	5	5	5	农村	女	5	5	5	3	4	4	4	5	4	4	5	4	5
5	4	4	4	4	4	4	3	4	4	3	4	城镇	男	4	4	4	4	5	4	4	4	3	4	5	4	3
4	4	3	3	4	3	4	4	3	3	4	4	农村	男	2	2	3	2	3	3	2	4	3	3	3	3	4
4	5	3	4	3	3	2	4	3	4	5	3	农村	男	4	4	4	4	4	3	5	4	4	2	4	3	3
2	3	4	3	4	3	2	3	4	3	2	3	农村	男	4	4	4	3	4	3	4	3	4	4	3	4	3
2	2	2	2	2	2	2	2	2	2	2	2	农村	男	3	2	2	2	5	3	4	4	4	3	4	3	3
4	3	3	4	3	3	4	3	3	4	3	3	农村	男	3	2	1	2	4	3	3	3	3	3	3	3	3
4	4	3	4	5	5	3	4	2	4	2	3	农村	男	3	5	5	5	3	3	3	3	3	3	3	3	3
3	2	3	2	4	2	2	2	3	2	3	2	农村	男	4	4	3	3	4	3	2	3	4	3	2	3	4
4	2	4	4	2	3	3	3	4	2	5	2	农村	男	3	3	2	4	4	4	4	4	3	3	3	3	3
2	2	2	2	3	4	3	3	3	4	4	4	农村	女	3	3	3	3	4	4	5	3	3	2	3	3	3
5	5	5	5	5	5	5	5	5	5	5	5	城镇	男	5	5	5	5	5	5	5	5	5	5	3	3	3
3	3	2	3	2	4	2	4	3	4	2	4	农村	男	4	4	2	3	3	3	3	2	3	3	3	3	4
4	3	4	4	4	4	5	2	4	3	2	2	城镇	男	4	4	4	4	4	2	2	2	3	3	2	2	2
2	2	2	2	2	2	2	2	2	2	2	3	城镇	男	4	2	4	2	4	4	3	3	3	4	3	4	3
3	4	4	3	4	4	3	4	4	3	5	3	农村	男	3	5	4	3	3	5	3	4	3	3	4	4	3
4	3	3	3	2	3	4	3	2	3	4	3	农村	女	4	4	3	2	4	3	2	2	4	4	2	4	3
3	4	3	4	4	3	4	3	4	3	4	3	农村	男	4	4	3	4	3	4	3	2	4	3	4	2	4
4	3	4	4	3	4	4	4	4	4	3	4	农村	男	4	3	3	5	3	4	4	4	4	4	3	2	4
3	3	3	3	2	2	2	3	3	3	3	4	农村	女	3	2	3	3	3	2	4	3	2	5	3	3	3
3	4	2	2	4	2	4	2	3	3	2	4	农村	男	4	2	4	3	2	2	2	2	3	2	4	2	3
3	2	4	2	2	4	2	4	2	4	2	4	农村	男	2	4	3	2	2	4	2	4	3	3	2	3	3
3	2	3	4	3	2	3	4	3	2	3	4	农村	男	3	3	3	3	4	4	3	2	4	4	2	4	2
2	2	2	2	2	2	2	2	3	4	3	2	农村	男	3	3	2	3	4	2	4	3	4	3	2	3	4
4	3	3	2	3	3	3	4	3	3	2	3	农村	女	3	3	4	2	3	3	3	2	4	3	3	2	4
3	4	2	5	4	3	4	2	4	3	4	2	城镇	男	3	3	4	2	3	2	3	4	3	2	4	4	3
4	3	4	4	4	3	4	5	5	4	1	3	农村	男	4	2	4	3	4	3	4	5	5	5	4	4	4
3	3	3	4	2	2	2	3	4	2	3	4	农村	女	4	4	3	3	4	2	4	2	3	3	4	3	2
5	3	4	3	5	5	5	4	5	4	4	4	城镇	男	4	4	3	5	3	3	4	4	4	2	4	2	4
3	4	4	2	4	3	4	3	4	3	3	3	城镇	男	4	3	4	3	3	4	2	2	4	3	4	3	2
4	4	4	4	3	3	3	3	3	3	3	3	农村	男	3	3	3	3	3	3	4	3	3	2	4	4	4
2	2	2	2	2	1	2	2	2	1	2	1	农村	男	4	3	2	5	3	3	5	4	4	3	4	3	2
4	4	4	4	4	4	4	4	4	4	4	4	农村	男	3	2	4	2	4	4	4	4	2	4	2	4	2
4	3	4	3	3	3	3	3	3	2	3	2	农村	男	2	4	4	4	4	4	2	3	3	3	4	4	4
3	2	4	3	4	2	4	3	3	2	4	3	农村	男	4	2	4	2	3	2	2	4	2	2	3	3	3
2	2	2	3	3	3	3	3	4	4	4	3	农村	男	2	2	2	2	2	4	2	4	3	2	2	3	4
3	3	4	5	2	4	3	3	5	4	3	5	农村	女	2	2	2	2	5	5	3	3	4	3	3	4	4
3	3	3	3	3	3	3	3	3	3	3	3	城镇	男	2	2	4	2	2	2	4	2	2	4	2	4	2
3	3	3	3	3	3	3	3	3	3	4	4	农村	男	1	5	2	4	4	4	3	4	4	4	3	4	4
3	3	3	3	3	3	3	3	5	3	5	5	农村	女	5	3	3	2	5	4	3	4	4	2	5	2	4
5	5	5	5	5	5	1	1	1	1	1	1	城镇	女	4	4	4	4	4	4	5	1	1	1	1	1	1
1	3	5	3	1	4	4	4	1	4	4	2	农村	女	1	4	5	3	1	3	5	1	2	5	3	2	1
